# Supplementary material for: Unraveling the relationship between anoikis-related genes and cancer-associated fibroblasts in liver hepatocellular carcinoma
Source: Heliyon. 2024 Jul 29;10(15):e35306. doi: 10.1016/j.heliyon.2024.e35306 (PMC11334810; doi:10.1016/j.heliyon.2024.e35306)
Supplement: Multimedia component 1 [file mmc1.xlsx]

## Sheet: Table s1
BMF
DAPK2
E2F1
STK11
TFDP1
ABHD4
AFAP1L1
AKT1
AKT2
ANGPTL4
BAX
BCAR1
BCL2
BCL2L11
BIRC3
BMF
BRAF
BRCA2
BSG
CALR
CASP2
CASP3
CASP8
CAV1
CCAR2
CD63
CDCP1
CDH1
CDH2
CDKN2A
CEACAM6
CEBPB
CHUK
CLDN1
CLU
CMA1
COPS5
CSNK2A1
CSPG4
CTNND1
CTTN
CXCL12
DAP3
DAPK1
DLG1
EDA2R
EEF1A1
EEF2K
EGFR
EIF2AK3
ERBB4
FER
FGF2
FN1
HGF
HK2
HMCN1
HMGA1
HOXA10
HTRA1
IGF1R
IKZF3
ITGA2
ITGA3
ITGA4
ITGA5
ITGA6
ITGA8
ITGAV
ITGB1
KDR
KL
KRAS
LGALS1
LRP1
LTB4R2
MAPK1
MAPK3
MAVS
MCL1
MDM2
MET
MGAT5
MIR200C
MMP11
MMP13
MMP2
MTA1
MTOR
MYBBP1A
NRP1
NTF3
NTRK2
OLFM3
PAK1
PAK4
PECAM1
PIK3CA
PIK3CG
PLK1
PRKCA
PRKD1
PTEN
PTHLH
PTK2
PTK2B
PTK6
PTPN11
PTRH2
RAD9A
RHOA
RHOC
RIPK1
ROCK1
S100A4
SCRIB
SH3GLB1
SIK1
SIRPA
SIRT3
SKP2
SLCO1B3
SMAD4
SNAI2
SRC
STAT3
STK11
TAGLN
TGFB1
THBS1
TIMP1
TP53
TPM1
UCHL1
USP9X
WISP3
WNT2
XIAP
YWHAZ
BRMS1
PTK2
NTRK2
BCL2L11
SRC
CEACAM6
CAV1
AKT1
ITGB1
CEACAM5
EGFR
BCL2
CASP8
SIK1
PTRH2
STAT3
TLE1
DAPK2
CTNNB1
ZNF304
MAPK1
BMF
ITGA5
TP53
MCL1
BCL2L1
CASP3
CDH1
BAD
PIK3CA
PAK1
ITGAV
FN1
MAPK3
PTGS2
BAX
BCAR1
PTEN
ERBB2
ANGPTL4
PDK4
CYCS
BRAF
YAP1
ANKRD13C
ITGA2
ANXA5
BIRC5
MTOR
TIMP1
BDNF
CSPG4
BSG
AKT2
STK11
IGF1
IGF1R
ITGA6
ILK
CFLAR
RHOA
HIF1A
DAP3
MYBBP1A
TLE5
ITGA3
PTK2B
CCND1
CTTN
CALR
ATF4
CDCP1
PLAUR
SKP2
CHEK2
HGF
E2F1
EGF
PIK3CG
ITGB4
DAPK1
MAPK8
PIK3R1
PIK3R3
MAP2K1
CXCL12
LGALS3
FBXW7-AS1
BAK1
ABHD4
CD44
ITGA4
FADD
PHLDA2
TGFB1
HMCN1
MMP2
CEBPB
CEMIP
CDKN3
CBL
CASP9
SFN
MTDH
PRKCA
TNFRSF10B
CXCL8
MIR200C
AR
CDKN2A
CPT1A
PIK3CB
CLDN1
MIR204
MIR26A1
CDKN1A
CDKN1B
KLF12
NTRK1
PLAU
MYC
SMAD4
PLK1
MUC1
LGALS1
PYCARD
SESN2
ITGB3
KRAS
THBS1
BID
HRAS
CDK11B
CDK11A
XIAP
PPARG
IL6
MIR145
CCR7
MSLN
RAC1
GRHL2
BIRC3
NOTCH1
RHOG
CCAR2
NQO1
MMP13
FAS
MTA1
MYO5A
EDA2R
CCN6
MMP9
ABL1
MAPK11
SOD2
PTHLH
PDGFB
GLI2
EZH2
RIPK1
CXCR4
HMGA1
SIK2
TNFSF10
ANGPTL2
S100A4
NTF3
ETV4
MIR21
MIR124-1
HTRA1
LATS1
CEACAM3
EIF2AK3
LAMC2
LAMA3
LAMB3
CDH2
CSNK2A1
EDIL3
ZEB2
TLN1
EPHA2
SIRT3
OLFM3
CLU
SPINK1
CPEB2
NAT1
TSG101
MIR200A
MIR6744
SERPINA1
AKT3
RELA
TNFRSF1A
FASLG
AFP
ITGA8
NOX4
PBK
SATB1
CD63
EEF1A1
LTB4R2
MAVS
HRC
CCN2
RHOB
PPP1R13B
PLG
MET
RAF1
PARP1
PRKCQ
BRCA2
RB1
SP1
HAVCR2
DOCK1
VTN
INHBB
PDCD4
PRPF4B
RANBP9
SESN1
SESN3
CD24
ZBTB7A
MIR141
ELANE
KDR
MDM2
NFE2L2
ZEB1
KL
PRKCI
CRYAB
EPHB6
FGF2
HK2
LTF
IQGAP1
MGAT5
SDCBP
ABHD2
SPIB
TRIM31
MIR1827
PDGFRB
PLAT
TLR3
NRAS
ROCK1
PAK4
VEGFA
CASP10
PIN1
IL1RAP
UBE2C
YWHAZ
TWIST1
BMP6
BNIP3L
ELK1
KDM3A
PRDX4
BNIP3
LMO3
ZNF32
MIR200B
MIR525
MIR363
TUBB3
HSP90B1
SLC2A1
HMOX1
PTPN11
PRKACA
PAK3
CD36
PIK3R2
PPP2CA
CASP6
CDH3
EEF2K
LRP1
PAK2
PTK6
LPAR1
TCF7L2
CEACAM1
GDF2
GLO1
IL17A
RBL2
SIRPA
TRAF2
ADCY10
VPS37A
TNFRSF12A
APOBEC3G
BAG1
COL13A1
MNX1
RAD9A
IFI27
MEGF11
ITPRIP
BCL2L15
SNAI2
PTPN1
NOTCH3
GLUD1
SIRT1
FASN
MYH9
RPS6KB1
TPM1
PPP2R1A
COL4A2
CTNND1
CD151
MMP11
ARHGEF7
PPP2R2A
SEMA7A
PPP2R5A
BST2
CCN1
PPP2R2D
CCDC178
MIR10A
MIR30B
MIR30C1
SHC1
BUB1
CDC25C
CDK1
ITGB5
SETD2
BUB3
FER
TP73
SLCO1B3
TDGF1
DLG1
EDAR
MAD2L1
BCL2L2
PDCD6IP
SH3GLB1
SCRIB
DYNLL2
TSC2
BAG4
MAP3K7
F10
F3
ADAMTSL1
SERPINB1
MIR181A1
MAP3K1
CTBP1
CEACAM4
PXN
MALAT1
GSTP1
PRDX1
IKBKG
TFDP1
CRYBA1
SERPINE1
FOXO3
ACTG1
ARHGDIA
EZR
SLC39A6
BIN1
TIAM1
PDPK1
SMAD7
NTRK3
RHOC
CASP2
TNC
IRF6
HOTAIR
GNE
XAF1
SFRP1
MAP2K2
CSK
PIK3C2B
TAGLN
ENDOG
FOXC2
RACK1
ARHGDIB
FBLIM1
CCDC80
PRKD1
LDHA
ANXA2
SPP1
SMARCE1
QSOX1
RBFOX2
RPS6KA3
CDC42
MAOA
PIP5K1C
ATF2
JUP
NDRG1
NKX2-1
OCLN
CRABP2
ID2
CEACAM8
PITPNC1
AFAP1L1
INSR
HSPB1
NGF
PCNA
GSK3B
TP63
KRT14
SPHK1
CTNNA1
EHMT2
OGT
RAC3
SIRT6
ACP1
FOXA1
STK38
RHOQ
ONECUT1
S100A7
SRSF3
MUC4
GKN1
MIR107
MIR630
DNMT1
LCK
MERTK
UCHL1
CDK2
MMP3
ACTB
BRCA1
SLC2A2
NOS2
USP9X
ROR1
FYN
HSPA1A
HTRA2
SNAI1
C5AR1
LATS2
PRDM1
SKI
TPP2
XRCC5
CLDN18
SPTA1
THY1
TJP1
CDX2
CENPF
DOK2
S100A11
SERPINB5
CLIC4
IKZF3
SNCG
USP11
ELAVL1
HOXA10
LGALS8
SRPX2
SLPI
HTRA3
EFHD2
IRX1
CXCL14
KIF18A
ZG16B
SBSN
MIR223
MIR503
MIR99A
MIR451A
MIR7-1
SNORA80E
