# Supplementary material for: Unraveling the relationship between anoikis-related genes and cancer-associated fibroblasts in liver hepatocellular carcinoma
Source: Heliyon. 2024 Jul 29;10(15):e35306. doi: 10.1016/j.heliyon.2024.e35306 (PMC11334810; doi:10.1016/j.heliyon.2024.e35306)
Supplement: Multimedia component 2 [file mmc2.xls]

id	futime	fustat	BSG	EZH2	SLC2A1	PRDX1	SPP1	KIF18A	riskScore	Risk
TCGA-G3-A25X	4.873972603	0	8.645167	5.441199	4.441932	9.982538	12.403503	3.814511	2.87647436031931	high
TCGA-DD-AADS	1.298630137	0	7.276965	2.818294	2.744369	8.2203	2.522461	1.935801	1.77386768742577	low
TCGA-G3-AAV3	1.128767123	0	8.191094	4.230235	4.298147	10.562032	11.010942	2.901579	2.60912498877473	high
TCGA-T1-A6J8	0.063013699	0	7.709681	3.35273	3.810112	10.316521	9.563626	2.121499	2.3023366287519	low
TCGA-2Y-A9GU	5.312328767	0	8.299357	4.314569	2.757393	8.86305	2.800199	3.276081	2.19554705561389	low
TCGA-2Y-A9HB	0.712328767	0	8.518523	3.811095	3.684317	9.934932	6.585286	2.394436	2.29697689987334	low
TCGA-DD-A73E	0.120547945	0	9.11616	4.417242	2.774032	10.35811	5.028846	2.880101	2.36103580853858	low
TCGA-UB-A7MB	1.646575342	0	9.066678	5.970372	2.507223	10.240963	6.720626	3.701292	2.59896552536115	high
TCGA-DD-A73A	1.994520548	0	8.496327	3.47953	2.978493	9.537972	8.773298	2.456	2.29392784951041	low
TCGA-DD-AAEG	1.969863014	0	8.484329	3.939188	3.546956	10.727521	7.549102	2.760246	2.4334336796001	low
TCGA-ED-A8O6	0.153424658	1	8.84226	4.387134	3.645493	10.383948	10.426753	3.160235	2.63398028988793	high
TCGA-G3-AAV7	0.989041096	0	9.603051	6.337806	6.579688	11.299777	11.716456	4.381525	3.2883588775052	high
TCGA-CC-A7IJ	1.046575342	0	9.558801	6.343002	7.632509	10.965924	9.362016	5.756338	3.4925408754807	high
TCGA-2Y-A9H9	1.909589041	0	7.977603	4.644647	3.394483	9.821496	3.058275	2.611067	2.18182437532072	low
TCGA-CC-5261	0.265753425	1	9.725425	5.326474	4.624721	9.512271	7.189017	3.805301	2.75742956310603	high
TCGA-RC-A7SH	1.282191781	0	9.678746	4.293595	2.242029	8.499003	4.411279	3.103315	2.26782055721512	low
TCGA-DD-A1EI	0.501369863	0	8.06734	4.715848	2.877289	10.584581	6.646361	3.516567	2.47965404426864	high
TCGA-G3-A3CJ	1.62739726	0	7.363621	2.841788	2.253124	8.928586	5.90218	2.182915	1.94805990908215	low
TCGA-GJ-A9DB	0.183561644	1	8.942894	4.580803	4.375851	10.477217	8.63942	3.033336	2.62309483282772	high
TCGA-ED-A7PY	1.068493151	0	8.243642	3.438842	2.945583	8.399156	1.174658	2.678316	1.97997060351648	low
TCGA-K7-A5RG	1.421917808	0	8.231334	4.784482	4.121507	10.529914	7.081586	3.536198	2.59616942829411	high
TCGA-G3-A7M5	1.224657534	0	7.503613	3.214396	2.568579	9.038051	2.140158	2.123761	1.86412567484642	low
TCGA-DD-AADN	2.460273973	0	9.893418	4.439763	4.029449	9.9028	8.967887	2.616011	2.57076336261855	high
TCGA-CC-A8HS	0.821917808	1	9.405344	6.050623	3.272762	8.956468	3.596969	4.524705	2.63828674204243	high
TCGA-WQ-AB4B	1.082191781	0	8.72722	3.752837	2.479127	9.834324	4.793622	2.538637	2.18412644048331	low
TCGA-FV-A23B	5.073972603	1	8.959526	5.360114	2.979169	8.351768	7.152619	3.450293	2.45592157819084	high
TCGA-FV-A3R3	1.002739726	1	8.792347	3.214551	4.820538	9.836398	10.205802	2.134399	2.44395104724998	low
TCGA-G3-AAV0	1.304109589	0	9.388324	3.091231	2.582561	9.122637	1.55143	2.071381	1.97862405727852	low
TCGA-5C-A9VG	0.898630137	0	8.944683	5.215096	4.70992	10.007827	4.774188	3.652672	2.61959096484295	high
TCGA-BC-4072	4.082191781	1	9.10289	4.624014	5.140991	9.986852	11.685612	3.910825	2.91560347880511	high
TCGA-DD-AAVV	6.726027397	0	8.747576	4.36097	3.515623	10.852249	7.827584	2.741729	2.48367218425912	high
TCGA-DD-AADB	3.402739726	0	9.036592	5.172359	3.170506	9.544362	5.626199	4.105764	2.5974969055156	high
TCGA-DD-AAVQ	7.473972603	0	8.407259	4.740486	3.523689	9.258521	3.554031	3.117955	2.2978500349544	low
TCGA-CC-5258	0.353424658	1	8.10022	5.433908	3.522961	10.461866	6.637227	4.171827	2.66294764250197	high
TCGA-EP-A3JL	0.830136986	0	8.708849	3.761942	2.984194	10.331049	10.455272	2.613541	2.45485533736345	high
TCGA-DD-A73C	1.920547945	0	8.447606	3.668659	3.017346	10.169385	1.30781	2.339262	2.06251122562901	low
TCGA-G3-AAV1	0.983561644	1	7.886209	3.966648	4.455983	10.533065	10.81013	2.710119	2.54387603385547	high
TCGA-DD-AAEE	2.219178082	0	8.098943	4.243602	3.971496	10.794116	11.38964	2.897292	2.60623345941057	high
TCGA-G3-A25T	4.254794521	0	9.767161	5.018052	3.935603	9.119348	10.735969	3.177494	2.69033756224072	high
TCGA-LG-A9QC	1.164383562	0	8.019352	3.475911	3.800086	9.078231	4.07493	2.602991	2.15077064617787	low
TCGA-ED-A82E	1.117808219	0	9.612218	3.366595	4.021949	8.770231	12.020824	2.556614	2.52881113137421	high
TCGA-DD-AACF	1	1	8.103564	5.294048	2.505633	9.93174	5.119204	2.870969	2.28040453982508	low
TCGA-QA-A7B7	0.257534247	0	8.916597	4.608466	3.258722	10.203258	2.692531	4.885977	2.64164335337652	high
TCGA-DD-AAC9	0.950684932	0	7.740585	2.886622	3.423825	9.834756	9.321276	2.052136	2.20855699244453	low
TCGA-DD-AAE6	0.38630137	0	8.951225	5.214806	2.134266	9.842585	2.072632	2.860032	2.20380982444285	low
TCGA-DD-A3A2	5.838356164	1	7.47405	2.795158	2.209052	8.863335	1.433237	1.96014	1.75587056504874	low
TCGA-DD-A39Y	0.468493151	1	9.652885	5.399636	5.766445	11.772816	11.992052	3.681495	3.11241116576205	high
TCGA-BC-A112	0.419178082	1	8.980219	4.860704	5.57659	11.413532	13.227182	3.512838	3.01661125017403	high
TCGA-ZP-A9CZ	1.934246575	0	8.154727	5.816144	3.931534	10.037266	7.210994	3.597633	2.60832533773231	high
TCGA-CC-A3MB	0.863013699	1	9.125377	5.528769	2.283864	10.114359	4.842853	4.310711	2.60079212709636	high
TCGA-DD-AAE1	1.512328767	0	8.441281	3.871322	2.577638	8.883265	3.614004	2.557405	2.08051629657002	low
TCGA-EP-A3RK	0.994520548	0	8.637051	4.501317	2.771514	10.74581	13.604551	3.457034	2.74449843129592	high
TCGA-G3-A3CG	1.843835616	0	8.718726	3.824268	2.51663	9.558433	7.195254	2.501489	2.24890690671343	low
TCGA-DD-AA3A	1.123287671	1	9.694848	5.524476	5.240275	9.963984	13.33886	4.815449	3.21733514207927	high
TCGA-BC-4073	2.326027397	0	9.712076	4.833203	6.735173	10.005248	9.674835	4.139733	3.05247605459047	high
TCGA-DD-AACK	0.024657534	0	9.315285	3.982426	3.013226	10.674276	12.028398	2.876788	2.63213937006789	high
TCGA-XR-A8TE	2.534246575	0	8.691711	3.630963	3.93469	9.51326	5.220791	2.272042	2.2265765016076	low
TCGA-G3-A25V	2.356164384	0	8.874187	3.660129	2.445608	10.379447	13.078402	2.252793	2.45692069153618	high
TCGA-DD-A4NA	2.761643836	0	9.010081	4.945068	6.228939	8.525155	10.540765	3.211421	2.75184699578532	high
TCGA-DD-AAD3	3.547945205	0	8.565223	3.442121	2.931265	9.953659	4.546389	2.59994	2.19848313969202	low
TCGA-DD-A118	9.416438356	0	8.42491	4.00291	3.113183	8.746039	5.362663	2.834541	2.22139102359261	low
TCGA-CC-A9FV	0.003	0	10.84994	3.084132	3.457461	9.374872	3.423572	2.379295	2.28176054678103	low
TCGA-ED-A459	2.493150685	0	8.346957	5.344215	5.530663	10.681917	9.135342	3.489755	2.79863982445316	high
TCGA-RC-A7SB	1.610958904	0	8.358843	3.605318	4.247593	9.785312	5.603847	2.362444	2.26662177871773	low
TCGA-WQ-A9G7	0.082191781	0	10.052063	4.904982	3.378635	8.612517	6.551289	3.714961	2.58659316117841	high
TCGA-DD-AAEA	1.575342466	0	8.88315	4.725298	2.847537	9.442767	3.847245	2.662987	2.22976386465108	low
TCGA-G3-A7M7	0.989041096	0	9.058932	3.045402	3.850118	10.435758	11.960593	2.145046	2.48744237519565	high
TCGA-BC-A10T	2.293150685	1	7.7322	3.502642	4.134561	9.603765	5.752232	2.928632	2.29788391663902	low
TCGA-DD-AADP	1.254794521	0	7.944407	3.982488	3.776145	8.804149	7.842298	2.896694	2.32907037146244	low
TCGA-DD-AACT	4.279452055	0	9.402372	3.712896	3.083603	9.591308	5.999548	2.425287	2.28294621452529	low
TCGA-UB-A7MA	2.323287671	0	9.429926	4.445166	3.54485	9.445473	12.440779	3.752595	2.78885567403697	high
TCGA-DD-A73D	1.898630137	0	7.23268	3.143664	2.891159	9.760836	5.633724	2.164079	2.03263785557984	low
TCGA-DD-A4NB	2.709589041	0	9.205948	3.193767	4.063331	10.244126	11.081378	2.275221	2.50055564766545	high
TCGA-2Y-A9GT	4.449315068	1	8.15652	4.248762	3.468047	9.864928	2.566029	2.441374	2.13968275965603	low
TCGA-DD-AADL	1.742465753	0	8.21931	5.03615	3.864347	9.981923	5.48635	3.103544	2.42712299350472	low
TCGA-DD-A1EG	3.75890411	1	9.015657	4.20146	3.291926	10.566435	12.304989	2.832594	2.6338186293864	high
TCGA-DD-A4ND	7.523287671	0	8.643666	3.935122	3.539712	9.021354	7.198823	3.632624	2.48052061490713	high
TCGA-2Y-A9H6	0.978082192	0	8.736839	3.682797	3.396178	8.754446	7.457264	2.168939	2.2090395819676	low
TCGA-DD-AAW1	5.449315068	0	7.880591	3.024606	3.777409	9.893159	5.591384	2.150285	2.14189878278484	low
TCGA-DD-A1EA	6.616438356	0	8.076186	4.270783	4.984305	9.991378	8.732327	3.113732	2.57368692780368	high
TCGA-ED-A66Y	0.810958904	1	10.546054	6.313649	2.994611	8.933153	7.039356	4.087263	2.75923165051232	high
TCGA-DD-AACH	0.534246575	1	9.191511	6.873376	6.010523	10.71356	10.494445	4.566103	3.19610265216026	high
TCGA-XR-A8TC	3.668493151	0	8.317146	4.579883	2.320227	8.564622	3.046309	3.167612	2.15049854049756	low
TCGA-DD-A3A4	1.676712329	1	8.25545	2.486004	4.965958	10.333543	3.174286	2.223336	2.18448232002032	low
TCGA-DD-A11A	0.216438356	0	8.092274	4.183879	3.41779	9.835121	7.739591	2.854357	2.37503128141071	low
TCGA-DD-AADF	0.315068493	1	8.594642	4.054169	3.80654	9.692564	2.488951	2.777227	2.23233036162762	low
TCGA-ZP-A9D0	2.989041096	0	8.350816	3.148763	3.933452	9.539307	3.62826	2.309032	2.1325437458487	low
TCGA-UB-AA0V	0.860273973	0	7.65155	2.93522	2.689776	8.781001	6.846286	2.233047	2.03642944629646	low
TCGA-MR-A520	0.62739726	0	7.825533	2.552643	2.954562	9.557145	1.907778	2.050718	1.89650222842428	low
TCGA-RC-A6M5	0.04109589	0	9.455962	2.880771	4.376711	10.047062	7.996465	2.092436	2.37844727049041	low
TCGA-EP-A2KA	1.717808219	1	9.943563	4.764774	3.237449	9.41302	8.68209	3.226109	2.59959498605585	high
TCGA-DD-AAE7	1.764383562	0	7.421164	3.052067	3.008372	8.962412	7.047478	2.202042	2.05851120937522	low
TCGA-DD-AAE4	1.665753425	0	7.531997	3.443853	2.957562	9.109052	1.372424	2.624886	1.96690525118113	low
TCGA-DD-A4NF	2.580821918	0	8.301548	3.261914	4.255677	9.838724	9.998757	2.146257	2.36479325398998	low
TCGA-BW-A5NP	0.003	0	9.282192	5.220181	4.092705	9.365018	8.541309	3.521748	2.67146295149078	high
TCGA-RC-A6M3	0.003	0	10.486309	5.740993	5.938772	10.139752	9.284121	3.543949	2.98887497033804	high
TCGA-DD-AACP	1.136986301	0	9.774152	5.907596	7.812175	10.006831	9.924685	3.772652	3.1248379203953	high
TCGA-DD-AAE0	1.520547945	0	10.111798	4.854319	4.343048	9.830351	8.288513	3.78996	2.80055762357029	high
TCGA-BC-A8YO	1.539726027	0	7.939669	5.591995	5.502324	11.147275	7.370919	5.056315	3.01190024590916	high
TCGA-DD-A3A9	2.550684932	1	9.900272	3.959148	3.215566	9.380688	3.792554	2.237827	2.22031648820746	low
TCGA-CC-A7II	1.093150685	0	9.224832	6.212264	6.579279	10.595065	8.721114	4.904982	3.19883791782347	high
TCGA-DD-AAD1	1.545205479	0	9.011147	4.250733	3.794585	9.49398	7.150652	2.73814	2.4133609103511	low
TCGA-XR-A8TF	1.898630137	1	7.369162	4.778866	4.510795	9.765552	3.534388	2.617107	2.23274274727061	low
TCGA-G3-A6UC	1.838356164	0	8.500036	3.900823	3.179907	9.802575	3.383671	2.660413	2.19236407985344	low
TCGA-DD-A1ED	6.304109589	0	6.954153	2.424885	3.616282	9.110857	3.466979	2.042617	1.89601771042872	low
TCGA-CC-5262	0.282191781	1	9.15278	4.418685	4.153999	10.052195	12.773787	3.229753	2.76682960167861	high
TCGA-ZS-A9CF	6.608219178	0	8.912231	3.971407	3.203116	9.816356	6.904854	4.10236	2.59688695207427	high
TCGA-FV-A3I1	0.676712329	1	8.156036	4.923251	3.782685	10.871671	12.003247	3.16299	2.69864255560098	high
TCGA-DD-AAW0	5.520547945	0	8.372198	3.817581	3.33355	9.259999	7.019534	2.60209	2.27216875961181	low
TCGA-DD-AAD8	3.339726027	0	8.624383	4.535285	3.111687	9.504434	7.63774	3.223119	2.44969088124478	low
TCGA-ZP-A9D4	1.082191781	0	7.677146	3.81585	3.994662	10.202565	5.330347	2.310442	2.21321749378509	low
TCGA-RC-A7SK	1.293150685	0	8.543578	3.934045	2.932348	10.082983	6.202125	2.776566	2.31338684394327	low
TCGA-DD-AAC8	0.043835616	1	9.43704	3.578642	4.753895	10.705482	11.406474	2.511835	2.66192524319998	high
TCGA-GJ-A3OU	2.408219178	0	9.416493	4.078448	3.785398	10.155348	9.878151	2.997977	2.61342183963238	high
TCGA-KR-A7K8	2.482191781	0	9.067094	4.337124	2.551037	9.594812	5.77762	2.795688	2.30417964051683	low
TCGA-CC-A1HT	0.276712329	1	8.919826	5.883437	6.893195	11.485117	11.147406	5.147955	3.36077900395738	high
TCGA-BC-A69H	1.216438356	0	9.727931	4.664321	4.341604	9.603254	9.106947	3.098441	2.65917056818292	high
TCGA-DD-AAVR	6.884931507	0	7.677997	3.727943	3.615115	10.259869	9.080953	2.310883	2.31545838484627	low
TCGA-DD-AAE3	1.550684932	0	7.937353	2.60953	3.365469	9.638686	2.707478	1.955783	1.95196837076142	low
TCGA-DD-A4NN	2.463013699	1	9.731475	5.325873	3.05652	9.167663	4.099712	4.106528	2.57442903127275	high
TCGA-DD-AACC	4.616438356	1	8.173541	4.367897	3.476874	9.446537	6.029133	3.078	2.3497952703326	low
TCGA-DD-AADI	2.97260274	0	8.825749	4.274489	3.061314	9.085989	4.127273	2.456781	2.17338613500586	low
TCGA-DD-AAEB	1.309589041	0	7.401762	3.164938	2.178175	8.032249	1.521435	2.063093	1.7357070653487	low
TCGA-2Y-A9H1	3.367123288	1	8.273372	2.781537	3.162958	9.172906	10.392237	1.985845	2.21236907175556	low
TCGA-DD-AACB	6.367123288	0	8.989015	3.944545	4.378765	11.19426	10.674137	2.841277	2.67845070432158	high
TCGA-WX-AA46	2.071232877	0	7.500214	2.828674	2.432778	9.358156	2.585019	2.022796	1.85453716126225	low
TCGA-DD-A1EJ	2.753424658	1	10.201533	4.721962	3.50386	10.233475	9.129965	3.479226	2.74326215280598	high
TCGA-EP-A2KB	1.632876712	1	8.542479	4.1104	2.307636	9.040795	1.99224	3.354982	2.17026634119263	low
TCGA-ED-A66X	1.112328767	0	9.02793	4.756398	3.572619	9.784074	9.500624	3.175247	2.59436511643827	high
TCGA-DD-AACW	3.901369863	0	8.349972	4.685906	2.536883	8.550778	1.850603	3.642351	2.21199981249106	low
TCGA-NI-A4U2	4.906849315	1	7.523508	2.97544	2.376939	9.662054	4.681606	2.216787	1.98220912039677	low
TCGA-ED-A97K	0.016438356	0	9.079311	4.709772	5.930661	9.59922	10.603721	3.902034	2.91042857385562	high
TCGA-G3-A3CK	1.602739726	0	7.72421	3.400028	4.433906	10.544715	12.674368	2.500736	2.5339477713139	high
TCGA-DD-AADW	1.608219178	0	9.52261	6.312671	3.384629	9.246495	9.010458	4.240438	2.8209930127062	high
TCGA-DD-AAVP	7.539726027	0	9.291784	3.599028	3.656266	10.131672	4.403916	2.273133	2.26045159643338	low
TCGA-DD-A39W	2.265753425	1	7.768599	3.820374	2.571354	9.494371	5.553012	2.485879	2.11749405474893	low
TCGA-DD-A4NR	0.024657534	1	9.44799	4.944725	4.353704	10.428944	12.489423	3.619643	2.90563218785223	high
TCGA-DD-AACU	4.293150685	0	8.482241	3.989477	3.424741	11.108786	5.696724	2.781001	2.38969189831283	low
TCGA-KR-A7K7	2.605479452	0	9.588751	4.452248	4.214605	10.151784	9.432006	2.940074	2.64720068936913	high
TCGA-DD-AACQ	1.183561644	1	7.370033	4.409295	2.590282	9.901118	5.022546	2.742964	2.16450423668684	low
TCGA-DD-A11B	0.038356164	1	7.822081	3.502398	3.213209	8.448302	4.11965	2.477384	2.03892827612471	low
TCGA-DD-A4NS	6.728767123	1	8.54001	3.626629	4.628738	9.205188	10.545973	2.495375	2.46557253666629	high
TCGA-DD-A1EH	4.095890411	0	8.919016	4.930534	2.726375	8.851171	7.315362	3.56757	2.47183520020362	high
TCGA-DD-AAW3	4.473972603	0	8.364143	4.319268	2.417742	9.69975	1.370785	2.481294	2.04192064272424	low
TCGA-DD-AADA	3.378082192	0	8.244334	3.539714	2.667266	8.625034	1.338547	2.303195	1.92011663276676	low
TCGA-UB-A7MF	0.58630137	1	9.104445	5.298826	4.848897	10.101148	7.356786	3.486278	2.71078370296511	high
TCGA-DD-A119	0.610958904	1	7.946904	3.008753	3.351891	9.724658	11.07795	2.177521	2.29986096067913	low
TCGA-2Y-A9H8	1.734246575	1	8.523019	4.709496	4.213678	9.531851	7.604313	3.110862	2.50710631902179	high
TCGA-K7-A6G5	1.402739726	0	9.336864	3.248131	2.783058	10.202192	9.145431	2.295905	2.35897608022738	low
TCGA-WJ-A86L	0.945205479	0	8.333532	4.07395	2.45868	8.619804	5.805534	2.883625	2.18844278281205	low
TCGA-ZS-A9CG	0.934246575	0	8.765836	2.661441	3.565165	9.829112	8.146041	1.99593	2.23593281136915	low
TCGA-O8-A75V	1.473972603	0	8.715736	3.675722	2.966396	10.663027	11.922181	2.351931	2.47571772953071	high
TCGA-ED-A7PZ	0.016438356	0	9.130507	4.350468	8.430592	10.524828	9.146726	2.804932	2.88857633107629	high
TCGA-DD-A1EL	1.136986301	1	8.073353	4.458119	5.066494	11.447382	13.395781	3.817574	2.95470987487295	high
TCGA-G3-A5SL	1.701369863	0	7.769743	3.776554	3.135698	9.368888	6.323004	2.391802	2.15751955700025	low
TCGA-DD-A1EE	0.956164384	1	8.456184	4.574423	4.491961	10.423352	10.991113	2.978659	2.66207337265426	high
TCGA-CC-5263	0.353424658	1	9.739778	6.531285	8.086486	8.927119	10.505263	5.005725	3.33534808999543	high
TCGA-G3-A3CI	0.493150685	0	8.13761	2.843717	4.290346	9.688996	2.385584	2.164575	2.0690907849205	low
TCGA-ED-A5KG	2.339726027	0	8.806004	5.308439	5.629479	9.460956	9.963433	3.944011	2.87221707565916	high
TCGA-DD-AAVS	4.994520548	0	8.350591	4.435214	3.056115	9.677921	7.768047	3.38984	2.46398777883781	high
TCGA-DD-A4NO	6.150684932	0	8.142426	3.47588	4.29357	10.118591	10.346295	2.328372	2.42452963946589	low
TCGA-CC-A3MA	0.830136986	1	8.901981	5.863809	5.580381	10.264373	14.299674	4.068372	3.11862529687209	high
TCGA-NI-A8LF	2.189041096	0	7.025552	3.18822	3.241069	9.602073	7.101637	2.301865	2.10759104218747	low
TCGA-5C-A9VH	0.882191781	0	9.350632	4.371823	3.242574	9.606346	4.90898	2.842643	2.35392436529051	low
TCGA-DD-A4NE	1.808219178	1	8.614684	5.70592	3.000604	10.066536	3.62255	4.665026	2.63524334878271	high
TCGA-FV-A4ZQ	0.032876712	0	8.580227	5.35191	4.451713	10.410524	5.484995	4.648516	2.79892098179478	high
TCGA-DD-AACA	6.304109589	0	8.503599	4.888025	3.46927	9.55158	8.413594	3.212372	2.50839363889579	high
TCGA-K7-A5RF	1.728767123	0	7.955233	2.992832	3.393278	9.267804	7.548584	2.117478	2.14397387245392	low
TCGA-DD-A1EB	5.526027397	0	8.159561	3.58203	3.170294	10.181077	1.563287	2.344928	2.05783013360197	low
TCGA-DD-AAVU	6.032876712	0	8.605983	3.914153	3.772212	9.668893	10.965181	2.482595	2.46388427424415	high
TCGA-DD-AADU	1.517808219	0	7.759169	2.674115	3.24713	9.419663	9.452487	2.034794	2.16520776972162	low
TCGA-2Y-A9H0	10.06849315	0	8.650685	5.324879	4.928691	10.153773	8.654893	3.801252	2.78460733608212	high
TCGA-GJ-A6C0	0.084931507	1	10.024695	4.675557	6.888769	10.002493	10.279247	3.094796	2.92164057406344	high
TCGA-ED-A4XI	2.243835616	0	7.911505	3.097017	3.793206	9.607174	8.268852	2.34038	2.25597563299862	low
TCGA-G3-A7M8	1.178082192	0	7.21977	3.053475	2.383457	10.130998	5.243848	2.091698	1.98886177649293	low
TCGA-CC-A3M9	0.821917808	1	9.382957	5.895377	7.775978	10.850628	10.176642	5.879034	3.5114768870206	high
TCGA-FV-A2QR	1.591780822	1	8.833876	4.878239	2.600261	9.958367	7.996108	2.742223	2.40240973346538	low
TCGA-MR-A8JO	0.904109589	0	8.825513	3.619473	4.092026	9.195286	11.394853	2.332099	2.4504607897719	high
TCGA-DD-A3A6	8.926027397	1	11.812222	2.499154	3.196587	8.152697	2.307669	2.243705	2.17670498964902	low
TCGA-G3-AAV4	0.073972603	1	9.608747	4.137255	3.657798	10.267422	3.488744	3.859787	2.55654689190352	high
TCGA-DD-A11D	4.273972603	1	9.729054	3.603826	3.597214	9.820016	5.659313	2.229285	2.30683075815199	low
TCGA-BD-A3EP	1.120547945	0	8.905627	3.986525	3.886519	10.074695	8.966043	2.511014	2.45810558904994	high
TCGA-EP-A12J	1.561643836	0	8.922906	4.056905	4.501907	9.882724	3.491473	2.859022	2.3651811445325	low
TCGA-4R-AA8I	0.717808219	1	7.852355	4.351484	3.65991	10.371118	7.579578	3.300239	2.48366698975493	high
TCGA-CC-A7IF	1.778082192	1	7.993323	4.884442	2.654564	8.914959	2.216556	3.2172	2.1632985040905	low
TCGA-KR-A7K0	0.178082192	1	8.799214	3.73741	4.461499	10.458196	12.365502	2.426569	2.60390170861204	high
TCGA-CC-A5UE	0.745205479	1	8.355853	5.291404	5.032731	11.64161	11.234207	4.221279	3.01698998021151	high
TCGA-HP-A5MZ	0.249315068	1	8.510841	3.390223	3.42705	10.45361	12.300028	2.352952	2.48008896356931	high
TCGA-CC-A8HU	0.942465753	1	9.191349	6.254565	4.615953	10.632175	8.836616	4.027523	2.91848400215212	high
TCGA-DD-AADO	1.24109589	0	8.85852	3.820705	2.636314	8.244982	7.882383	2.384943	2.19307114987729	low
TCGA-DD-AAD5	3.684931507	0	9.863161	4.907251	5.289125	10.56987	13.043375	3.682236	3.03827753199478	high
TCGA-LG-A6GG	1.060273973	0	8.627294	4.223291	4.629654	9.966315	9.052812	2.822229	2.54855426927065	high
TCGA-G3-A5SI	2.104109589	1	8.673276	5.569814	3.248129	9.737645	4.904377	3.719418	2.51340075374498	high
TCGA-RG-A7D4	3.008219178	0	7.896133	4.963818	3.577707	10.541517	7.638428	3.338269	2.52698106381124	high
TCGA-BW-A5NQ	0.003	0	8.801829	6.28666	4.341432	11.904252	9.779	5.040213	3.15277296045851	high
TCGA-KR-A7K2	2.271232877	0	9.603095	3.950816	3.32487	9.352635	3.27196	2.273769	2.19154213515338	low
TCGA-DD-AADM	0.032876712	1	8.154815	4.501154	3.341429	10.518048	12.16157	2.598202	2.53716836068966	high
TCGA-XR-A8TG	2.460273973	0	8.400311	4.957973	4.79581	10.066084	8.496796	3.791836	2.72797584268903	high
TCGA-DD-AACD	1.043835616	1	7.869627	3.566015	3.351061	9.273915	6.655067	2.143531	2.13396449491087	low
TCGA-3K-AAZ8	1.084931507	0	8.94889	3.654951	2.635754	10.126376	4.908399	2.142925	2.1610782443156	low
TCGA-DD-AAD0	0.375342466	0	8.664016	4.674515	2.709564	9.51125	8.384598	3.262834	2.46389687012292	high
TCGA-DD-AADJ	2.920547945	0	8.696568	3.307171	2.637432	9.015711	7.119799	2.235299	2.15231185837618	low
TCGA-ES-A2HS	1.884931507	1	7.926756	3.255546	2.431095	8.58228	5.875844	2.10898	1.98717899206819	low
TCGA-HP-A5N0	2.060273973	1	8.939112	3.021	3.009452	9.804504	1.427046	2.220398	2.0327576104075	low
TCGA-ED-A7XP	1.095890411	0	8.312988	4.22225	4.05366	10.775547	7.736422	2.981604	2.51509615967226	high
TCGA-G3-A7M9	0.153424658	1	9.860647	6.016499	7.146526	10.568072	10.113128	5.020735	3.34369096710682	high
TCGA-G3-A3CH	2.136986301	0	7.285912	4.524472	3.084283	9.461383	3.841926	2.771211	2.1354412640425	low
TCGA-G3-A25S	1.139726027	1	9.006243	4.020609	2.526666	10.688495	8.912083	3.30891	2.5445174737015	high
TCGA-2Y-A9GW	3.482191781	1	8.895195	3.939789	3.556998	9.921967	12.434189	2.332446	2.51191997117885	high
TCGA-BC-A217	3.82739726	1	8.843921	4.76247	4.394919	10.454906	8.72191	4.121151	2.81257753896381	high
TCGA-DD-AACX	0.465753425	0	9.432137	4.168348	4.00545	10.307781	10.211856	3.064763	2.66574691182512	high
TCGA-CC-A5UD	0.832876712	1	9.452432	5.296242	4.24323	10.396519	8.957316	4.755179	2.98494318414341	high
TCGA-EP-A26S	1.665753425	0	7.676253	3.982965	2.811583	9.934892	5.65272	2.30355	2.13270531343215	low
TCGA-MI-A75E	1.389041096	0	8.488259	3.823349	2.673416	9.914179	10.111937	2.445086	2.35389188528166	low
TCGA-DD-AACO	5.139726027	0	6.867393	4.6862	4.071924	8.900108	7.286979	2.272315	2.17854683098451	low
TCGA-G3-A5SK	2.038356164	0	7.810465	2.624364	3.531504	9.376605	2.539484	2.041518	1.94775946650297	low
TCGA-BC-A110	5.797260274	1	7.794117	2.885011	3.4257	8.86556	5.610025	2.051918	2.02748535297156	low
TCGA-G3-A5SM	1.424657534	0	7.966643	3.980787	2.508722	9.760286	8.787825	3.002024	2.3505242333848	low
TCGA-ED-A8O5	1.112328767	0	9.017269	4.591391	2.67326	8.589992	2.30994	3.31073	2.22928133144442	low
TCGA-FV-A3R2	0.531506849	1	8.557029	4.830073	4.714654	10.400995	3.47068	3.112047	2.45963903210498	high
TCGA-DD-A116	4.443835616	1	7.778506	3.911938	3.549652	9.031633	8.730864	2.692103	2.30675646805888	low
TCGA-DD-A39X	4.64109589	1	10.110341	3.162083	3.646265	11.001777	13.117405	2.368003	2.6699181128349	high
TCGA-2Y-A9H2	4.742465753	0	8.422516	4.936232	5.338032	9.867485	13.042303	3.589018	2.87573087494519	high
TCGA-CC-A9FS	0.578082192	0	7.662477	4.306634	2.99867	8.701982	5.261028	2.687977	2.13777889057887	low
TCGA-XR-A8TD	2.821917808	0	8.621912	4.196517	4.34113	10.223981	9.367409	3.387118	2.64984656824089	high
TCGA-ZP-A9D2	2.095890411	1	9.373418	4.999211	5.160414	10.812056	12.370306	4.121806	3.06278668466653	high
TCGA-DD-A4NK	3.315068493	1	7.87971	3.786629	2.903256	9.482243	2.327254	2.250296	1.99557004698594	low
TCGA-FV-A4ZP	6.810958904	1	9.668556	4.431686	3.546281	8.646806	9.451901	1.997641	2.35594243986059	low
TCGA-DD-AAE2	1.747945205	0	8.599111	3.883288	2.639905	9.970035	5.22991	2.827365	2.26373734601035	low
TCGA-DD-A39Z	1.646575342	1	8.678455	4.121197	2.778696	9.019929	3.066928	2.585481	2.11759243924682	low
TCGA-5R-AA1D	1.230136986	0	8.459477	3.004369	4.042099	9.738593	11.865713	2.213165	2.42026887671124	low
TCGA-2Y-A9H7	3.2	0	8.183347	4.155922	2.652277	7.964226	7.392983	3.031975	2.23489417677435	low
TCGA-CC-5264	0.279452055	1	9.835213	6.452608	4.73983	10.655828	9.524579	5.462912	3.25534756339729	high
TCGA-UB-A7ME	1.331506849	0	8.511218	4.560497	2.935273	10.353567	5.00305	3.421432	2.42404768504663	low
TCGA-UB-A7MD	0.142465753	1	9.989491	4.178918	4.456122	11.100127	12.759091	2.963516	2.85700582431579	high
TCGA-RC-A6M6	0.024657534	0	8.992065	4.791583	5.074446	11.082029	6.995009	3.694992	2.77718294175746	high
TCGA-DD-A3A8	0.030136986	1	8.326713	3.242409	3.368613	9.456482	4.863303	2.227117	2.11926585573746	low
TCGA-ED-A7PX	0.016438356	0	9.32052	4.108941	5.313548	10.000478	9.993805	3.267092	2.75389448341893	high
TCGA-DD-AACZ	0.468493151	1	8.409112	4.662528	4.043916	11.218289	11.024633	3.852625	2.82947699633243	high
TCGA-DD-A39V	1.761643836	1	7.957578	3.811881	3.306618	10.356765	12.658981	2.365732	2.45709193651891	high
TCGA-ZS-A9CE	3.4	0	8.633545	3.536298	2.229637	10.072431	1.885156	2.502543	2.05835180283494	low
TCGA-5R-AA1C	1.424657534	0	8.529624	3.766371	5.545643	10.874998	13.470736	2.668906	2.7638804117308	high
TCGA-G3-A25Z	1.794520548	0	8.404505	3.311461	2.246241	9.792946	6.508562	2.257312	2.13235075256074	low
TCGA-5R-AAAM	0.126027397	1	8.357712	2.993617	4.023821	9.954223	7.935543	2.32097	2.30713441587733	low
TCGA-ES-A2HT	1.2	1	8.560162	2.71404	3.066319	10.118653	10.157602	2.013944	2.27756056282895	low
TCGA-DD-A3A7	1.147945205	1	10.701663	3.936135	4.075419	8.624178	8.378629	2.410284	2.48152437481761	high
TCGA-BD-A2L6	3.734246575	0	8.908886	4.350437	2.180332	9.432486	2.40758	3.174728	2.20661060736564	low
TCGA-DD-AAE9	1.978082192	0	9.309084	3.613479	3.132209	10.035165	7.672137	2.615737	2.39129987953222	low
TCGA-CC-A7IH	1	0	8.001945	4.117931	2.423778	10.436923	1.448259	2.520835	2.05928563663008	low
TCGA-DD-AACL	0.293150685	1	9.125961	5.407537	5.845948	10.626376	8.491927	3.60388	2.87649949036013	high
TCGA-CC-5259	0.684931507	0	8.681874	2.815952	3.548225	8.907	6.067385	2.363288	2.17177647247859	low
TCGA-G3-A7M6	1.731506849	0	9.016956	4.937727	2.860246	10.00418	12.466636	4.407153	2.8780789607801	high
TCGA-DD-AAD6	1.84109589	0	7.871247	4.187187	2.860515	9.384437	9.320194	2.70777	2.32223405521253	low
TCGA-FV-A2QQ	1.997260274	0	9.115981	3.735208	2.545651	10.023304	12.140384	2.4842	2.47168739776246	high
TCGA-2Y-A9GX	6.690410959	0	8.180351	4.081763	3.256442	10.166175	11.861909	2.799406	2.51793484999394	high
TCGA-BD-A3ER	3.054794521	0	8.475248	3.255807	2.794925	9.8001	12.579027	2.250667	2.38093439720158	low
TCGA-DD-AADC	1.164383562	1	8.180344	5.316338	3.697076	11.183652	10.828838	4.531056	2.92427929034838	high
TCGA-BC-A10Z	0.093150685	1	9.13595	4.886699	3.147782	10.012643	7.180429	3.201092	2.51731046579453	high
TCGA-5C-AAPD	0.054794521	0	9.42692	5.510905	3.732108	10.054448	7.116114	2.840765	2.54591966006538	high
TCGA-DD-AAED	2.090410959	0	8.453552	4.452815	2.622335	8.554547	5.980923	2.442085	2.15214058488124	low
TCGA-DD-AACI	4.432876712	0	8.436907	3.664938	3.926829	10.21889	9.02966	2.1583	2.36153277570881	low
TCGA-G3-A25Y	1.238356164	1	9.174629	5.69515	3.539193	9.584226	8.891939	3.054059	2.59103596449039	high
TCGA-ZP-A9CY	2.142465753	0	8.109995	3.654329	3.372568	9.831518	7.522894	2.396408	2.26387781534071	low
TCGA-PD-A5DF	1.750684932	1	8.566589	4.324798	3.057272	10.510817	8.914931	3.235034	2.53808918239273	high
TCGA-DD-A114	3.147945205	1	10.034387	6.172053	5.25338	10.964855	8.8136	4.521981	3.12655200121062	high
TCGA-DD-AAVY	5.397260274	0	8.228837	3.485155	4.23549	10.319562	10.15851	2.184186	2.40832918114174	low
TCGA-BC-A10S	3.898630137	1	8.377474	2.887427	3.408332	9.157933	5.043469	2.010227	2.06150603409729	low
TCGA-CC-A123	0.6	0	8.472915	4.159431	2.317474	8.642442	7.379512	2.435028	2.17166137328851	low
TCGA-MI-A75H	2.046575342	0	8.829717	3.44241	3.425874	10.137744	9.554717	2.622844	2.4396270733596	low
TCGA-DD-AADG	3.136986301	0	8.194556	3.91866	2.712582	8.64263	4.728166	2.270131	2.04796201736164	low
TCGA-BC-A10U	2.293150685	1	9.105254	4.349513	7.243869	10.117437	8.644681	2.61093	2.72990132842707	high
TCGA-CC-A7IG	0.819178082	1	10.259391	5.266302	4.107289	10.393975	8.148301	3.473556	2.78823279578847	high
TCGA-DD-A3A3	1.465753425	1	7.763431	3.177649	3.340359	9.536916	12.551449	2.397885	2.36971094556466	low
TCGA-2Y-A9GZ	2.323287671	1	7.363042	3.857244	3.336306	10.105056	5.062994	2.665424	2.19145723571837	low
TCGA-K7-AAU7	0.983561644	0	9.709997	4.904992	6.851886	10.211244	11.90863	3.680668	3.07395980951333	high
TCGA-BW-A5NO	0.054794521	0	8.607413	4.077699	2.69307	10.558852	7.057667	2.976012	2.39987970427098	low
TCGA-DD-AAVX	4.706849315	0	7.850357	3.529077	4.097315	10.185925	10.976049	2.241656	2.40192962309871	low
TCGA-DD-A4NJ	2.542465753	0	8.182005	5.768676	2.627494	10.036595	8.273403	3.876901	2.60241794694279	high
TCGA-DD-AACS	4.942465753	0	8.123089	5.274524	3.618951	10.861604	3.308196	3.477575	2.45496471639213	high
TCGA-UB-AA0U	0.895890411	0	8.507811	5.865862	2.885233	9.940741	6.290902	3.414809	2.49638506979741	high
TCGA-CC-A9FW	0.679452055	0	8.4028	4.655438	3.728523	9.793743	10.149786	3.099684	2.56315884308655	high
TCGA-CC-A8HT	0.383561644	1	9.768889	5.694766	5.464353	10.281043	10.838342	4.491343	3.12349709043426	high
TCGA-G3-AAUZ	1.315068493	0	7.916891	4.112418	3.31987	9.441616	4.416044	2.591229	2.16920343983202	low
TCGA-G3-A25U	4.482191781	0	8.085099	4.792283	2.420669	9.931241	1.638032	3.391035	2.22044196971998	low
TCGA-DD-AAEK	2.923287671	0	8.486784	4.257027	3.357275	9.305791	4.966	2.73367	2.25660958219951	low
TCGA-DD-AAEH	2.147945205	0	7.760317	3.6907	3.429962	9.834699	3.471703	2.407603	2.10588583308542	low
TCGA-DD-A73F	2.97260274	0	8.115358	4.260542	3.325811	10.246865	4.721822	2.906822	2.30367585973451	low
TCGA-2Y-A9HA	0.098630137	1	8.941883	4.315282	4.965225	10.550595	11.580482	2.993766	2.75063675530376	high
TCGA-UB-A7MC	1.369863014	0	8.267455	5.338586	4.403518	10.445106	5.612392	3.135375	2.51873147395329	high
TCGA-DD-AACG	1.284931507	1	7.266276	4.74478	2.669449	10.129963	8.670596	3.365715	2.42236379463485	low
TCGA-2Y-A9GY	2.073972603	1	8.941135	4.669815	5.033605	11.25945	10.236853	3.751142	2.8966234665664	high
TCGA-DD-A1EF	1.079452055	1	9.179423	4.769039	3.597901	9.812099	8.149078	3.405756	2.60287876375907	high
TCGA-DD-AADQ	1.194520548	0	8.88469	3.382869	2.794642	9.935911	3.502063	2.384114	2.13683131251407	low
TCGA-DD-A1EK	1.528767123	1	9.284664	3.239575	4.324814	9.180649	10.303708	2.448001	2.46615844986054	high
TCGA-DD-AAD2	1.802739726	0	8.74005	4.167063	3.731144	10.385775	11.221477	2.963876	2.6162317411748	high
TCGA-DD-A11C	1.81369863	0	7.658557	4.153523	3.745909	10.028391	7.190566	3.437152	2.45583175294703	high
TCGA-DD-AAEI	4.194520548	0	8.86239	4.504516	2.452713	10.288185	11.521878	3.244671	2.6046042798556	high
TCGA-G3-AAV5	0.969863014	0	8.972134	4.185886	3.805304	10.328805	11.872908	2.597577	2.59609832623941	high
TCGA-DD-AADK	2.873972603	0	8.097281	3.614233	2.861792	8.894948	9.070651	2.500435	2.24102557022283	low
TCGA-2Y-A9H5	1.520547945	1	9.165373	4.365983	3.007411	8.925498	6.768794	3.065615	2.38482859955047	low
TCGA-FV-A3I0	2.323287671	0	9.909984	4.355447	5.916774	9.761924	15.482403	2.487556	2.89207040002418	high
TCGA-CC-A7IL	0.761643836	1	7.842819	3.777778	2.158022	9.038583	8.327444	2.59862	2.18011177582667	low
TCGA-DD-A115	6.964383562	1	7.339405	4.270076	3.496743	10.495038	4.302583	2.966087	2.26751583722463	low
TCGA-2Y-A9GS	1.983561644	1	8.124979	5.278019	3.541268	11.269353	11.092978	4.04096	2.83791781579583	high
TCGA-ZP-A9CV	2.980821918	1	9.267864	3.923128	3.922375	10.484182	8.984147	2.502919	2.50891421398698	high
TCGA-BC-A69I	1.060273973	0	8.199681	3.333916	3.404308	9.457538	5.544191	2.146862	2.12583087839561	low
TCGA-ZP-A9D1	0.057534247	0	8.629499	4.059948	3.338544	9.698518	11.919372	2.251592	2.43712354686962	low
TCGA-MI-A75C	0.797260274	0	8.426014	3.496881	3.999577	10.153892	12.517529	2.364384	2.50949484987904	high
TCGA-DD-AADV	1.57260274	0	8.408613	5.006722	3.56101	10.754025	7.637677	3.964671	2.68646143698134	high
TCGA-BC-A10Y	1.947945205	1	9.055247	5.176865	2.438372	10.403396	4.953155	4.270502	2.60474987059351	high
TCGA-DD-AACV	4.194520548	0	8.566318	4.98042	2.123409	10.823474	4.51658	4.284505	2.54961814077554	high
TCGA-DD-AADR	5.556164384	0	7.530144	3.853958	2.850793	10.834151	10.858559	2.970139	2.4650293204349	high
TCGA-EP-A2KC	0.052054795	1	8.646637	4.36184	3.20353	9.589383	10.399593	2.708786	2.46195892648811	high
TCGA-DD-AACJ	5.75890411	0	8.691792	2.882741	3.147027	10.67224	11.35915	2.024692	2.37663575601733	low
TCGA-BC-A10R	0.843835616	1	9.369035	3.577952	3.995168	9.575979	12.157761	2.245937	2.51732821598261	high
TCGA-LG-A9QD	1.002739726	0	8.045676	2.900383	2.845837	9.350586	4.663936	2.001169	1.99489893321596	low
TCGA-WX-AA44	1.684931507	0	9.362199	4.699564	4.004473	9.914749	10.477604	3.173603	2.68813532410765	high
TCGA-DD-A113	6.643835616	0	7.45821	4.805939	3.696899	10.436587	8.407984	3.005361	2.45821131113221	high
TCGA-FV-A496	0.02739726	0	8.278878	3.029053	2.549073	9.606725	3.739361	2.518313	2.06977553062896	low
TCGA-DD-A1EC	1.649315068	0	8.82694	4.888115	5.476151	9.854796	4.824311	3.308639	2.58292112312396	high
TCGA-BC-A10Q	3.109589041	1	9.104168	4.703424	5.363176	8.369127	13.05828	3.214984	2.76627412880396	high
TCGA-DD-AAVW	6.347945205	0	7.934927	3.798766	2.861322	8.976688	7.039645	2.879605	2.23681492969452	low
TCGA-2Y-A9H3	4.153424658	0	8.429839	3.618583	2.805983	8.835086	2.199425	2.088635	1.95261676991252	low
TCGA-DD-A4NH	2.512328767	0	9.360655	5.447021	4.738592	9.278937	10.185765	3.586339	2.79445602510579	high
TCGA-CC-A7IE	0.594520548	1	10.134036	4.623594	4.532603	9.855766	9.42637	3.734606	2.83628859175074	high
TCGA-DD-A4NQ	1.021917808	1	8.965628	5.25959	6.270427	10.952943	11.758968	3.70675	3.03637959856092	high
TCGA-DD-A4NG	2.197260274	1	7.619341	3.920187	2.462978	8.744259	7.93608	2.393285	2.12439000870106	low
TCGA-DD-AAW2	5.082191781	0	8.519272	4.211718	2.427723	9.759352	2.041646	2.525125	2.08373551953816	low
TCGA-DD-A73B	0.775342466	1	8.750545	4.906299	3.969863	9.305641	5.294638	3.451913	2.48179137993815	high
TCGA-DD-A4NI	2.235616438	0	6.839536	3.239651	3.240617	9.452281	4.760338	2.193147	1.98777791617317	low
TCGA-MI-A75G	1.912328767	0	8.977308	3.647877	4.202597	10.113734	4.78872	2.248629	2.28443619351032	low
TCGA-BC-A10X	2.109589041	1	7.937812	2.850782	3.442366	9.308605	6.710344	2.220873	2.13112102436239	low
TCGA-CC-A3MC	0.994520548	0	8.521721	4.895488	4.245599	10.309514	12.21452	2.966755	2.69737273433059	high
TCGA-2Y-A9GV	6.936986301	1	7.793069	3.425637	2.891487	9.761295	4.294137	2.19237	2.04650963606158	low
TCGA-DD-A73G	9.528767123	0	9.61446	3.945528	3.243627	9.023404	4.402448	2.179583	2.18965349044851	low
TCGA-CC-5260	0.238356164	1	9.561004	5.393757	5.884305	8.738708	14.292988	4.068787	3.07793625853414	high
TCGA-CC-A7IK	0.717808219	1	8.549686	4.893187	5.216724	11.889437	11.479736	3.458714	2.91955305463063	high
TCGA-DD-A4NL	4.687671233	0	7.750979	2.624364	3.217817	9.171129	2.680312	2.174568	1.9369338451288	low
TCGA-DD-A3A1	0.638356164	1	9.119954	3.97013	4.222517	10.880896	13.11388	2.321232	2.65484198293683	high
TCGA-G3-AAV2	1.019178082	0	9.15145	2.924628	3.136405	10.003335	3.325045	2.235486	2.13300441243537	low
TCGA-BC-A216	3.701369863	0	8.98049	5.396805	4.369537	9.283807	6.602026	4.216626	2.72296328168696	high
TCGA-DD-A4NV	6.569863014	0	9.065217	4.075682	2.58622	9.097831	4.42179	2.538856	2.17483571415866	low
TCGA-ED-A627	1.15890411	0	8.527873	3.574351	3.988881	9.427981	7.109281	2.341154	2.28698513914379	low
TCGA-RC-A7S9	1.753424658	0	9.530264	5.387019	4.111565	8.822877	3.389911	3.599068	2.50300899501232	high
TCGA-DD-AADD	3.37260274	0	8.464197	5.19415	2.281663	11.079517	7.615868	3.742929	2.59121419870684	high
TCGA-BC-A10W	0.249315068	1	7.736616	5.925302	6.116272	12.607834	14.092686	5.04836	3.37004249814196	high
TCGA-BC-A3KG	1.863013699	0	9.635264	4.922922	4.854199	10.496636	6.655221	5.542418	3.08622768943627	high
TCGA-DD-AACN	3.567123288	0	9.030962	4.097884	2.992789	9.402512	5.213718	2.519278	2.24329890902998	low
TCGA-G3-AAV6	0.178082192	1	9.843711	5.346893	4.641056	9.147791	6.606257	3.94665	2.75091415028163	high
TCGA-DD-AAVZ	5.205479452	0	8.04385	3.763305	3.041566	9.380564	3.048002	2.948859	2.15480988456984	low
TCGA-CC-A9FU	0.003	0	9.878395	5.352964	4.376837	9.922998	7.313942	3.65048	2.75533352918516	high
TCGA-DD-AACE	5.983561644	0	8.367675	3.631321	2.257728	9.824489	3.723078	2.315454	2.06062543504878	low
TCGA-BC-A3KF	0.021917808	0	9.570733	4.779106	2.758121	10.195618	3.035822	2.720726	2.30501348691513	low
TCGA-ZS-A9CD	3.797260274	1	9.084675	3.083874	3.505541	10.341621	12.399682	2.034573	2.45784552397668	high
TCGA-DD-AADY	1.520547945	0	8.501234	3.904473	2.35877	8.570391	1.101955	3.253381	2.08561822539877	low
TCGA-2Y-A9H4	3.978082192	0	8.530985	4.519325	4.443049	10.027999	2.488997	2.4592	2.25754215381293	low
TCGA-WX-AA47	1.523287671	1	8.652876	3.093659	3.808002	9.09359	8.765112	2.163979	2.2694111924575	low
TCGA-G3-A5SJ	1.912328767	0	9.508874	4.664691	6.466678	10.662138	13.460994	2.866684	2.96232703683053	high
TCGA-YA-A8S7	1.128767123	1	10.748947	5.438731	6.497475	11.098398	13.946252	4.109338	3.34804580182328	high
TCGA-FV-A495	0.002739726	0	8.74333	4.602403	2.721369	9.738373	7.564272	2.670348	2.35151407539109	low
TCGA-DD-A4NP	9.063013699	0	7.47645	2.346803	3.194247	9.189946	2.722781	1.983887	1.8721697797464	low
TCGA-MI-A75I	1.726027397	0	8.716913	4.674053	4.014737	10.334242	8.948493	3.072553	2.59390141680116	high
TCGA-DD-A3A5	8.561643836	1	8.437612	4.294659	3.874539	10.646058	2.079109	2.893099	2.2982445411248	low
TCGA-DD-AACY	3.97260274	0	8.80984	3.391662	2.25591	9.49452	5.263676	2.072238	2.07513846822113	low
TCGA-CC-A5UC	0.950684932	1	8.815269	4.559184	3.183323	10.003485	7.441061	3.590433	2.55601489444216	high
TCGA-CC-A8HV	0.764383562	1	9.844285	5.078348	2.556061	9.629911	3.97681	3.33558	2.42886294479794	low
TCGA-BC-A5W4	1.498630137	1	9.503645	4.075547	4.409137	10.478117	6.223105	2.674077	2.50129403575512	high
TCGA-RC-A7SF	1.58630137	0	9.589314	3.427036	2.675123	9.701334	5.117208	2.656377	2.2721096655524	low
TCGA-RC-A6M4	0.060273973	0	7.757965	4.268893	3.224394	10.537232	4.308654	2.537029	2.20971554058644	low
TCGA-ED-A7XO	1.169863014	0	8.962176	4.174612	3.231494	10.48057	5.406402	3.548634	2.50493198378116	high
