# Supplementary material for: Unraveling the relationship between anoikis-related genes and cancer-associated fibroblasts in liver hepatocellular carcinoma
Source: Heliyon. 2024 Jul 29;10(15):e35306. doi: 10.1016/j.heliyon.2024.e35306 (PMC11334810; doi:10.1016/j.heliyon.2024.e35306)
Supplement: Multimedia component 3 [file mmc3.xls]

MXRA5
LRRC32
CRISPLD2
ANTXR1
LTBP4
COL6A2
THBS2
EMILIN1
BGN
AEBP1
LUM
