# Supplementary material for: Unraveling the relationship between anoikis-related genes and cancer-associated fibroblasts in liver hepatocellular carcinoma
Source: Heliyon. 2024 Jul 29;10(15):e35306. doi: 10.1016/j.heliyon.2024.e35306 (PMC11334810; doi:10.1016/j.heliyon.2024.e35306)
Supplement: Multimedia component 4 [file mmc4.xls]

source	target	ligand	receptor	prob	pval	interaction_name	interaction_name_2	pathway_name	annotation	evidence
Hepatocytes	Hepatocytes	VEGFA	FLT1	0.000210125533974074	0	VEGFA_VEGFR1	VEGFA - VEGFR1	VEGF	Secreted Signaling	KEGG: hsa04370; PMID: 16633338
Hepatocytes	Macrophage	VEGFA	FLT1	0.0004776519078159	0	VEGFA_VEGFR1	VEGFA - VEGFR1	VEGF	Secreted Signaling	KEGG: hsa04370; PMID: 16633338
Hepatocytes	T_cells	VEGFA	FLT1	0.000439231920166605	0	VEGFA_VEGFR1	VEGFA - VEGFR1	VEGF	Secreted Signaling	KEGG: hsa04370; PMID: 16633338
Macrophage	Hepatocytes	VEGFB	FLT1	5.59439759799346e-05	0.01	VEGFB_VEGFR1	VEGFB - VEGFR1	VEGF	Secreted Signaling	KEGG: hsa04370; PMID: 16633338
Hepatocytes	Macrophage	VEGFB	FLT1	4.03533895484251e-05	0	VEGFB_VEGFR1	VEGFB - VEGFR1	VEGF	Secreted Signaling	KEGG: hsa04370; PMID: 16633338
Macrophage	Macrophage	VEGFB	FLT1	0.000127195367277076	0	VEGFB_VEGFR1	VEGFB - VEGFR1	VEGF	Secreted Signaling	KEGG: hsa04370; PMID: 16633338
Hepatocytes	T_cells	VEGFB	FLT1	3.71062540865737e-05	0	VEGFB_VEGFR1	VEGFB - VEGFR1	VEGF	Secreted Signaling	KEGG: hsa04370; PMID: 16633338
Macrophage	T_cells	VEGFB	FLT1	0.000116961094286052	0	VEGFB_VEGFR1	VEGFB - VEGFR1	VEGF	Secreted Signaling	KEGG: hsa04370; PMID: 16633338
Hepatocytes	Macrophage	CCL5	CCR1	0.000144146893492628	0	CCL5_CCR1	CCL5 - CCR1	CCL	Secreted Signaling	KEGG: hsa04060
Macrophage	Macrophage	CCL5	CCR1	0.000464018949104501	0	CCL5_CCR1	CCL5 - CCR1	CCL	Secreted Signaling	KEGG: hsa04060
NK_cell	Macrophage	CCL5	CCR1	0.0162903641980915	0	CCL5_CCR1	CCL5 - CCR1	CCL	Secreted Signaling	KEGG: hsa04060
T_cells	Macrophage	CCL5	CCR1	0.00618312724036557	0	CCL5_CCR1	CCL5 - CCR1	CCL	Secreted Signaling	KEGG: hsa04060
Macrophage	Macrophage	CCL3	CCR1	0.0012980107713269	0	CCL3_CCR1	CCL3 - CCR1	CCL	Secreted Signaling	KEGG: hsa04060
NK_cell	Macrophage	CCL3	CCR1	0.003095157606197	0	CCL3_CCR1	CCL3 - CCR1	CCL	Secreted Signaling	KEGG: hsa04060
T_cells	Macrophage	CCL3	CCR1	0.000157465018983878	0	CCL3_CCR1	CCL3 - CCR1	CCL	Secreted Signaling	KEGG: hsa04060
Hepatocytes	Macrophage	CCL16	CCR1	0.00049531866941989	0	CCL16_CCR1	CCL16 - CCR1	CCL	Secreted Signaling	KEGG: hsa04060
Hepatocytes	Macrophage	MIF	CD74_CXCR4	0.00897003383721319	0	MIF_CD74_CXCR4	MIF - (CD74+CXCR4)	MIF	Secreted Signaling	PMID: 29637711; PMID: 24760155
Macrophage	Macrophage	MIF	CD74_CXCR4	0.0116276469392044	0	MIF_CD74_CXCR4	MIF - (CD74+CXCR4)	MIF	Secreted Signaling	PMID: 29637711; PMID: 24760155
NK_cell	Macrophage	MIF	CD74_CXCR4	0.0242265055161172	0	MIF_CD74_CXCR4	MIF - (CD74+CXCR4)	MIF	Secreted Signaling	PMID: 29637711; PMID: 24760155
T_cells	Macrophage	MIF	CD74_CXCR4	0.017990406226432	0	MIF_CD74_CXCR4	MIF - (CD74+CXCR4)	MIF	Secreted Signaling	PMID: 29637711; PMID: 24760155
Hepatocytes	NK_cell	MIF	CD74_CXCR4	0.00772706973630985	0	MIF_CD74_CXCR4	MIF - (CD74+CXCR4)	MIF	Secreted Signaling	PMID: 29637711; PMID: 24760155
Macrophage	NK_cell	MIF	CD74_CXCR4	0.0100201448193047	0	MIF_CD74_CXCR4	MIF - (CD74+CXCR4)	MIF	Secreted Signaling	PMID: 29637711; PMID: 24760155
NK_cell	NK_cell	MIF	CD74_CXCR4	0.0209140890356744	0	MIF_CD74_CXCR4	MIF - (CD74+CXCR4)	MIF	Secreted Signaling	PMID: 29637711; PMID: 24760155
T_cells	NK_cell	MIF	CD74_CXCR4	0.0155170736416024	0	MIF_CD74_CXCR4	MIF - (CD74+CXCR4)	MIF	Secreted Signaling	PMID: 29637711; PMID: 24760155
Hepatocytes	T_cells	MIF	CD74_CXCR4	0.0214324341668178	0	MIF_CD74_CXCR4	MIF - (CD74+CXCR4)	MIF	Secreted Signaling	PMID: 29637711; PMID: 24760155
Macrophage	T_cells	MIF	CD74_CXCR4	0.0276792419412027	0	MIF_CD74_CXCR4	MIF - (CD74+CXCR4)	MIF	Secreted Signaling	PMID: 29637711; PMID: 24760155
NK_cell	T_cells	MIF	CD74_CXCR4	0.05667314857509	0	MIF_CD74_CXCR4	MIF - (CD74+CXCR4)	MIF	Secreted Signaling	PMID: 29637711; PMID: 24760155
T_cells	T_cells	MIF	CD74_CXCR4	0.0424483519821421	0	MIF_CD74_CXCR4	MIF - (CD74+CXCR4)	MIF	Secreted Signaling	PMID: 29637711; PMID: 24760155
Hepatocytes	Macrophage	MIF	CD74_CD44	0.0128922692608921	0	MIF_CD74_CD44	MIF - (CD74+CD44)	MIF	Secreted Signaling	PMID: 29637711; PMID: 26175090
Macrophage	Macrophage	MIF	CD74_CD44	0.0166923765622077	0	MIF_CD74_CD44	MIF - (CD74+CD44)	MIF	Secreted Signaling	PMID: 29637711; PMID: 26175090
NK_cell	Macrophage	MIF	CD74_CD44	0.0345869635824445	0	MIF_CD74_CD44	MIF - (CD74+CD44)	MIF	Secreted Signaling	PMID: 29637711; PMID: 26175090
T_cells	Macrophage	MIF	CD74_CD44	0.0257543870124439	0	MIF_CD74_CD44	MIF - (CD74+CD44)	MIF	Secreted Signaling	PMID: 29637711; PMID: 26175090
Hepatocytes	NK_cell	MIF	CD74_CD44	0.00830289873670653	0	MIF_CD74_CD44	MIF - (CD74+CD44)	MIF	Secreted Signaling	PMID: 29637711; PMID: 26175090
Macrophage	NK_cell	MIF	CD74_CD44	0.0107650022059143	0	MIF_CD74_CD44	MIF - (CD74+CD44)	MIF	Secreted Signaling	PMID: 29637711; PMID: 26175090
NK_cell	NK_cell	MIF	CD74_CD44	0.0224503939348109	0	MIF_CD74_CD44	MIF - (CD74+CD44)	MIF	Secreted Signaling	PMID: 29637711; PMID: 26175090
T_cells	NK_cell	MIF	CD74_CD44	0.0166636726521944	0	MIF_CD74_CD44	MIF - (CD74+CD44)	MIF	Secreted Signaling	PMID: 29637711; PMID: 26175090
Hepatocytes	T_cells	MIF	CD74_CD44	0.0112396499601147	0	MIF_CD74_CD44	MIF - (CD74+CD44)	MIF	Secreted Signaling	PMID: 29637711; PMID: 26175090
Macrophage	T_cells	MIF	CD74_CD44	0.0145598185672607	0	MIF_CD74_CD44	MIF - (CD74+CD44)	MIF	Secreted Signaling	PMID: 29637711; PMID: 26175090
NK_cell	T_cells	MIF	CD74_CD44	0.0302385608661884	0	MIF_CD74_CD44	MIF - (CD74+CD44)	MIF	Secreted Signaling	PMID: 29637711; PMID: 26175090
T_cells	T_cells	MIF	CD74_CD44	0.0224905791839647	0	MIF_CD74_CD44	MIF - (CD74+CD44)	MIF	Secreted Signaling	PMID: 29637711; PMID: 26175090
NK_cell	Hepatocytes	MIF	CD74_CXCR2	0.00306079969239878	0.02	MIF_CD74_CXCR2	MIF - (CD74+CXCR2)	MIF	Secreted Signaling	PMID: 29637711; PMID: 26175090
T_cells	Hepatocytes	MIF	CD74_CXCR2	0.00226030459633484	0.01	MIF_CD74_CXCR2	MIF - (CD74+CXCR2)	MIF	Secreted Signaling	PMID: 29637711; PMID: 26175090
Hepatocytes	T_cells	MIF	CD74_CXCR2	0.00226612540692011	0	MIF_CD74_CXCR2	MIF - (CD74+CXCR2)	MIF	Secreted Signaling	PMID: 29637711; PMID: 26175090
Macrophage	T_cells	MIF	CD74_CXCR2	0.00294342502051518	0	MIF_CD74_CXCR2	MIF - (CD74+CXCR2)	MIF	Secreted Signaling	PMID: 29637711; PMID: 26175090
NK_cell	T_cells	MIF	CD74_CXCR2	0.00619164898926451	0	MIF_CD74_CXCR2	MIF - (CD74+CXCR2)	MIF	Secreted Signaling	PMID: 29637711; PMID: 26175090
T_cells	T_cells	MIF	CD74_CXCR2	0.00457609711117164	0	MIF_CD74_CXCR2	MIF - (CD74+CXCR2)	MIF	Secreted Signaling	PMID: 29637711; PMID: 26175090
NK_cell	Macrophage	IL16	CD4	0.000146956409806061	0	IL16_CD4	IL16 - CD4	IL16	Secreted Signaling	KEGG: hsa04060
T_cells	Macrophage	IL16	CD4	0.000671191665814164	0	IL16_CD4	IL16 - CD4	IL16	Secreted Signaling	KEGG: hsa04060
NK_cell	Macrophage	IFNG	IFNGR1_IFNGR2	0.000156721726771609	0	IFNG_IFNGR1_IFNGR2	IFNG - (IFNGR1+IFNGR2)	IFN-II	Secreted Signaling	KEGG: hsa04060
T_cells	Macrophage	IFNG	IFNGR1_IFNGR2	3.34215262991167e-05	0	IFNG_IFNGR1_IFNGR2	IFNG - (IFNGR1+IFNGR2)	IFN-II	Secreted Signaling	KEGG: hsa04060
Hepatocytes	Macrophage	SPP1	CD44	0.000900271480527401	0	SPP1_CD44	SPP1 - CD44	SPP1	Secreted Signaling	PMID: 21907263
Macrophage	Macrophage	SPP1	CD44	0.00764322574230877	0	SPP1_CD44	SPP1 - CD44	SPP1	Secreted Signaling	PMID: 21907263
NK_cell	Macrophage	SPP1	CD44	0.000859934225902065	0	SPP1_CD44	SPP1 - CD44	SPP1	Secreted Signaling	PMID: 21907263
Hepatocytes	NK_cell	SPP1	CD44	0.000790932383093937	0	SPP1_CD44	SPP1 - CD44	SPP1	Secreted Signaling	PMID: 21907263
Macrophage	NK_cell	SPP1	CD44	0.00672045502544322	0	SPP1_CD44	SPP1 - CD44	SPP1	Secreted Signaling	PMID: 21907263
NK_cell	NK_cell	SPP1	CD44	0.000755490434009286	0	SPP1_CD44	SPP1 - CD44	SPP1	Secreted Signaling	PMID: 21907263
Hepatocytes	T_cells	SPP1	CD44	0.00102262442476534	0	SPP1_CD44	SPP1 - CD44	SPP1	Secreted Signaling	PMID: 21907263
Macrophage	T_cells	SPP1	CD44	0.00867403532525817	0	SPP1_CD44	SPP1 - CD44	SPP1	Secreted Signaling	PMID: 21907263
NK_cell	T_cells	SPP1	CD44	0.000976810425962264	0	SPP1_CD44	SPP1 - CD44	SPP1	Secreted Signaling	PMID: 21907263
Hepatocytes	Hepatocytes	SPP1	ITGAV_ITGB1	0.000936960191639833	0	SPP1_ITGAV_ITGB1	SPP1 - (ITGAV+ITGB1)	SPP1	Secreted Signaling	PMID: 21907263
Macrophage	Hepatocytes	SPP1	ITGAV_ITGB1	0.0079525223906783	0	SPP1_ITGAV_ITGB1	SPP1 - (ITGAV+ITGB1)	SPP1	Secreted Signaling	PMID: 21907263
Macrophage	Macrophage	SPP1	ITGAV_ITGB1	0.00286324323734027	0	SPP1_ITGAV_ITGB1	SPP1 - (ITGAV+ITGB1)	SPP1	Secreted Signaling	PMID: 21907263
Hepatocytes	Hepatocytes	SPP1	ITGAV_ITGB5	0.000285313639022387	0	SPP1_ITGAV_ITGB5	SPP1 - (ITGAV+ITGB5)	SPP1	Secreted Signaling	PMID: 21907263
Macrophage	Hepatocytes	SPP1	ITGAV_ITGB5	0.00243350650095686	0	SPP1_ITGAV_ITGB5	SPP1 - (ITGAV+ITGB5)	SPP1	Secreted Signaling	PMID: 21907263
Hepatocytes	Macrophage	SPP1	ITGA4_ITGB1	0.000983418511293783	0	SPP1_ITGA4_ITGB1	SPP1 - (ITGA4+ITGB1)	SPP1	Secreted Signaling	PMID: 21907263
Macrophage	Macrophage	SPP1	ITGA4_ITGB1	0.00834393574079231	0	SPP1_ITGA4_ITGB1	SPP1 - (ITGA4+ITGB1)	SPP1	Secreted Signaling	PMID: 21907263
NK_cell	Macrophage	SPP1	ITGA4_ITGB1	0.000939359302073393	0	SPP1_ITGA4_ITGB1	SPP1 - (ITGA4+ITGB1)	SPP1	Secreted Signaling	PMID: 21907263
Hepatocytes	NK_cell	SPP1	ITGA4_ITGB1	0.00119699323858126	0	SPP1_ITGA4_ITGB1	SPP1 - (ITGA4+ITGB1)	SPP1	Secreted Signaling	PMID: 21907263
Macrophage	NK_cell	SPP1	ITGA4_ITGB1	0.0101398121624456	0	SPP1_ITGA4_ITGB1	SPP1 - (ITGA4+ITGB1)	SPP1	Secreted Signaling	PMID: 21907263
NK_cell	NK_cell	SPP1	ITGA4_ITGB1	0.00114337638549019	0.01	SPP1_ITGA4_ITGB1	SPP1 - (ITGA4+ITGB1)	SPP1	Secreted Signaling	PMID: 21907263
Hepatocytes	T_cells	SPP1	ITGA4_ITGB1	0.00139439281990157	0	SPP1_ITGA4_ITGB1	SPP1 - (ITGA4+ITGB1)	SPP1	Secreted Signaling	PMID: 21907263
Macrophage	T_cells	SPP1	ITGA4_ITGB1	0.0117945822816764	0	SPP1_ITGA4_ITGB1	SPP1 - (ITGA4+ITGB1)	SPP1	Secreted Signaling	PMID: 21907263
NK_cell	T_cells	SPP1	ITGA4_ITGB1	0.00133194564941351	0	SPP1_ITGA4_ITGB1	SPP1 - (ITGA4+ITGB1)	SPP1	Secreted Signaling	PMID: 21907263
Macrophage	T_cells	SPP1	ITGA8_ITGB1	0.00197435898779327	0	SPP1_ITGA8_ITGB1	SPP1 - (ITGA8+ITGB1)	SPP1	Secreted Signaling	PMID: 21907263
Hepatocytes	Hepatocytes	SPP1	ITGA5_ITGB1	0.000526069768532274	0	SPP1_ITGA5_ITGB1	SPP1 - (ITGA5+ITGB1)	SPP1	Secreted Signaling	PMID: 21907263
Macrophage	Hepatocytes	SPP1	ITGA5_ITGB1	0.00447885045249247	0	SPP1_ITGA5_ITGB1	SPP1 - (ITGA5+ITGB1)	SPP1	Secreted Signaling	PMID: 21907263
NK_cell	Hepatocytes	SPP1	ITGA5_ITGB1	0.000502490434716024	0	SPP1_ITGA5_ITGB1	SPP1 - (ITGA5+ITGB1)	SPP1	Secreted Signaling	PMID: 21907263
Macrophage	NK_cell	SPP1	ITGA5_ITGB1	0.00331529719369605	0	SPP1_ITGA5_ITGB1	SPP1 - (ITGA5+ITGB1)	SPP1	Secreted Signaling	PMID: 21907263
Hepatocytes	Hepatocytes	NAMPT	INSR	0.000806559868114173	0	NAMPT_INSR	NAMPT - INSR	VISFATIN	Secreted Signaling	PMID: 28490838
Macrophage	Hepatocytes	NAMPT	INSR	0.005729686993111	0	NAMPT_INSR	NAMPT - INSR	VISFATIN	Secreted Signaling	PMID: 28490838
Hepatocytes	Hepatocytes	NAMPT	ITGA5_ITGB1	0.000270232968177785	0	NAMPT_ITGA5_ITGB1	NAMPT - (ITGA5+ITGB1)	VISFATIN	Secreted Signaling	PMID: 28490838
Macrophage	Hepatocytes	NAMPT	ITGA5_ITGB1	0.00192600689487286	0	NAMPT_ITGA5_ITGB1	NAMPT - (ITGA5+ITGB1)	VISFATIN	Secreted Signaling	PMID: 28490838
NK_cell	Hepatocytes	NAMPT	ITGA5_ITGB1	0.000144395855341993	0	NAMPT_ITGA5_ITGB1	NAMPT - (ITGA5+ITGB1)	VISFATIN	Secreted Signaling	PMID: 28490838
T_cells	Hepatocytes	NAMPT	ITGA5_ITGB1	2.86672342601182e-05	0.01	NAMPT_ITGA5_ITGB1	NAMPT - (ITGA5+ITGB1)	VISFATIN	Secreted Signaling	PMID: 28490838
Macrophage	NK_cell	NAMPT	ITGA5_ITGB1	0.00142470358990246	0	NAMPT_ITGA5_ITGB1	NAMPT - (ITGA5+ITGB1)	VISFATIN	Secreted Signaling	PMID: 28490838
T_cells	Hepatocytes	ANGPT2	ITGA5_ITGB1	5.56626370717529e-05	0	ANGPT2_ITGA5_ITGB1	ANGPT2 - (ITGA5+ITGB1)	ANGPT	Secreted Signaling	PMID: 20651738; PMID: 25635707
T_cells	NK_cell	ANGPT2	ITGA5_ITGB1	4.11546280688323e-05	0.03	ANGPT2_ITGA5_ITGB1	ANGPT2 - (ITGA5+ITGB1)	ANGPT	Secreted Signaling	PMID: 20651738; PMID: 25635707
Hepatocytes	Hepatocytes	MDK	SDC1	0.00573794182753691	0	MDK_SDC1	MDK - SDC1	MK	Secreted Signaling	PMID: 28356350
Hepatocytes	Hepatocytes	MDK	SDC2	0.00374444883054927	0	MDK_SDC2	MDK - SDC2	MK	Secreted Signaling	PMID: 28356350
Hepatocytes	Hepatocytes	MDK	SDC4	0.0008780361483345	0	MDK_SDC4	MDK - SDC4	MK	Secreted Signaling	PMID: 28356350
Hepatocytes	Macrophage	MDK	ITGA4_ITGB1	0.00156253784943222	0	MDK_ITGA4_ITGB1	MDK - (ITGA4+ITGB1)	MK	Secreted Signaling	PMID: 28356350
Macrophage	Macrophage	MDK	ITGA4_ITGB1	0.000353299326660117	0	MDK_ITGA4_ITGB1	MDK - (ITGA4+ITGB1)	MK	Secreted Signaling	PMID: 28356350
NK_cell	Macrophage	MDK	ITGA4_ITGB1	0.0005749489320807	0	MDK_ITGA4_ITGB1	MDK - (ITGA4+ITGB1)	MK	Secreted Signaling	PMID: 28356350
Hepatocytes	NK_cell	MDK	ITGA4_ITGB1	0.00190164389065183	0	MDK_ITGA4_ITGB1	MDK - (ITGA4+ITGB1)	MK	Secreted Signaling	PMID: 28356350
NK_cell	NK_cell	MDK	ITGA4_ITGB1	0.000699876088119423	0.04	MDK_ITGA4_ITGB1	MDK - (ITGA4+ITGB1)	MK	Secreted Signaling	PMID: 28356350
Hepatocytes	T_cells	MDK	ITGA4_ITGB1	0.00221499172433916	0	MDK_ITGA4_ITGB1	MDK - (ITGA4+ITGB1)	MK	Secreted Signaling	PMID: 28356350
Macrophage	T_cells	MDK	ITGA4_ITGB1	0.000501076527058047	0	MDK_ITGA4_ITGB1	MDK - (ITGA4+ITGB1)	MK	Secreted Signaling	PMID: 28356350
NK_cell	T_cells	MDK	ITGA4_ITGB1	0.000815361581454572	0	MDK_ITGA4_ITGB1	MDK - (ITGA4+ITGB1)	MK	Secreted Signaling	PMID: 28356350
Hepatocytes	Hepatocytes	MDK	ITGA6_ITGB1	0.00188667971423952	0	MDK_ITGA6_ITGB1	MDK - (ITGA6+ITGB1)	MK	Secreted Signaling	PMID: 28356350
Hepatocytes	Hepatocytes	MDK	LRP1	0.00192477934173301	0	MDK_LRP1	MDK - LRP1	MK	Secreted Signaling	PMID: 28356350
Hepatocytes	Macrophage	MDK	LRP1	0.002347382628643	0	MDK_LRP1	MDK - LRP1	MK	Secreted Signaling	PMID: 28356350
Hepatocytes	Hepatocytes	MDK	NCL	0.00689684290412544	0	MDK_NCL	MDK - NCL	MK	Secreted Signaling	PMID: 28356350
Hepatocytes	Macrophage	MDK	NCL	0.0132190388517393	0	MDK_NCL	MDK - NCL	MK	Secreted Signaling	PMID: 28356350
Hepatocytes	NK_cell	MDK	NCL	0.0149414090004005	0	MDK_NCL	MDK - NCL	MK	Secreted Signaling	PMID: 28356350
Hepatocytes	T_cells	MDK	NCL	0.0111970330855653	0	MDK_NCL	MDK - NCL	MK	Secreted Signaling	PMID: 28356350
Hepatocytes	Macrophage	C3	ITGAX_ITGB2	0.0335076343130109	0	C3_ITGAX_ITGB2	C3 - (ITGAX+ITGB2)	COMPLEMENT	Secreted Signaling	PMID: 16234578
Macrophage	Macrophage	C3	ITGAX_ITGB2	0.00807700978886048	0	C3_ITGAX_ITGB2	C3 - (ITGAX+ITGB2)	COMPLEMENT	Secreted Signaling	PMID: 16234578
NK_cell	Macrophage	C3	ITGAX_ITGB2	0.0127421436338759	0	C3_ITGAX_ITGB2	C3 - (ITGAX+ITGB2)	COMPLEMENT	Secreted Signaling	PMID: 16234578
T_cells	Macrophage	C3	ITGAX_ITGB2	0.00236697367380481	0	C3_ITGAX_ITGB2	C3 - (ITGAX+ITGB2)	COMPLEMENT	Secreted Signaling	PMID: 16234578
Hepatocytes	Macrophage	C5	C5AR1	0.000830119046296398	0	HC_C5AR1	HC - C5AR1	COMPLEMENT	Secreted Signaling	KEGG: hsa04080
NK_cell	Macrophage	C5	C5AR1	7.28827050739914e-05	0	HC_C5AR1	HC - C5AR1	COMPLEMENT	Secreted Signaling	KEGG: hsa04080
Hepatocytes	Hepatocytes	F2	F2R	0.00116555599386832	0	F2_F2R	F2 - F2R	PARs	Secreted Signaling	KEGG: hsa04080
Hepatocytes	Macrophage	F2	F2R	0.0014141140686797	0.02	F2_F2R	F2 - F2R	PARs	Secreted Signaling	KEGG: hsa04080
Hepatocytes	T_cells	F2	F2R	0.00417929264867569	0	F2_F2R	F2 - F2R	PARs	Secreted Signaling	KEGG: hsa04080
Hepatocytes	Hepatocytes	PLG	F2R	0.00130331704242354	0	PLG_F2R	PLG - F2RL3	PARs	Secreted Signaling	KEGG: hsa04080
Hepatocytes	Macrophage	PLG	F2R	0.00158120653926635	0.01	PLG_F2R	PLG - F2RL3	PARs	Secreted Signaling	KEGG: hsa04080
Hepatocytes	T_cells	PLG	F2R	0.00467159155734101	0	PLG_F2R	PLG - F2RL3	PARs	Secreted Signaling	KEGG: hsa04080
NK_cell	Hepatocytes	GZMA	F2R	0.00135984788888249	0	GZMA_F2R	GZMA - F2R	PARs	Secreted Signaling	KEGG: hsa04080
T_cells	Hepatocytes	GZMA	F2R	0.000298826043906123	0	GZMA_F2R	GZMA - F2R	PARs	Secreted Signaling	KEGG: hsa04080
NK_cell	Macrophage	GZMA	F2R	0.00164977081838557	0	GZMA_F2R	GZMA - F2R	PARs	Secreted Signaling	KEGG: hsa04080
T_cells	Macrophage	GZMA	F2R	0.000362618635295204	0	GZMA_F2R	GZMA - F2R	PARs	Secreted Signaling	KEGG: hsa04080
NK_cell	T_cells	GZMA	F2R	0.00487350700394708	0	GZMA_F2R	GZMA - F2R	PARs	Secreted Signaling	KEGG: hsa04080
T_cells	T_cells	GZMA	F2R	0.00107389940647595	0	GZMA_F2R	GZMA - F2R	PARs	Secreted Signaling	KEGG: hsa04080
Hepatocytes	Hepatocytes	F2	F2RL3	0.00041175530318807	0	F2_F2RL3	F2 - F2RL3	PARs	Secreted Signaling	KEGG: hsa04080
NK_cell	Hepatocytes	GZMA	F2RL3	0.000480453132010053	0	GZMA_F2RL3	GZMA - F2RL3	PARs	Secreted Signaling	KEGG: hsa04080
T_cells	Hepatocytes	GZMA	F2RL3	0.000105506896682529	0	GZMA_F2RL3	GZMA - F2RL3	PARs	Secreted Signaling	KEGG: hsa04080
NK_cell	T_cells	GZMA	F2RL3	0.000431218972647218	0	GZMA_F2RL3	GZMA - F2RL3	PARs	Secreted Signaling	KEGG: hsa04080
T_cells	T_cells	GZMA	F2RL3	9.46914978857525e-05	0	GZMA_F2RL3	GZMA - F2RL3	PARs	Secreted Signaling	KEGG: hsa04080
Hepatocytes	Hepatocytes	PLG	F2RL3	0.000460463142981698	0	PLG_F2RL3	PLG - F2RL3	PARs	Secreted Signaling	KEGG: hsa04080
Hepatocytes	Hepatocytes	F2	PARD3	0.00195643493374283	0	F2_PARD3	F2 - PARD3	PARs	Secreted Signaling	KEGG: hsa04080
NK_cell	Hepatocytes	F2	PARD3	0.000618577076731442	0.03	F2_PARD3	F2 - PARD3	PARs	Secreted Signaling	KEGG: hsa04080
NK_cell	Hepatocytes	GZMA	PARD3	0.00228226084703304	0	GZMA_PARD3	GZMA - PARD3	PARs	Secreted Signaling	KEGG: hsa04080
T_cells	Hepatocytes	GZMA	PARD3	0.000501887639129591	0	GZMA_PARD3	GZMA - PARD3	PARs	Secreted Signaling	KEGG: hsa04080
Hepatocytes	Hepatocytes	PLG	PARD3	0.00218746795276328	0	PLG_PARD3	PLG - PARD3	PARs	Secreted Signaling	KEGG: hsa04080
Hepatocytes	Macrophage	SEMA3E	PLXND1	1.84274278187225e-05	0	SEMA3E_PLXND1	SEMA3E - PLXND1	SEMA3	Secreted Signaling	PMID: 22325954
Macrophage	Macrophage	LGALS9	PTPRC	0.00489107140411674	0	LGALS9_CD45	LGALS9 - CD45	GALECTIN	Secreted Signaling	PMID: 30120235
Macrophage	NK_cell	LGALS9	PTPRC	0.0191146122729357	0	LGALS9_CD45	LGALS9 - CD45	GALECTIN	Secreted Signaling	PMID: 30120235
Macrophage	T_cells	LGALS9	PTPRC	0.0112642844622345	0	LGALS9_CD45	LGALS9 - CD45	GALECTIN	Secreted Signaling	PMID: 30120235
Hepatocytes	Macrophage	RARRES2	CMKLR1	0.0162597961431867	0	RARRES2_CMKLR1	RARRES2 - CMKLR1	CHEMERIN	Secreted Signaling	PMID: 24671882
Macrophage	Macrophage	RARRES2	CMKLR1	0.00555959963712478	0	RARRES2_CMKLR1	RARRES2 - CMKLR1	CHEMERIN	Secreted Signaling	PMID: 24671882
NK_cell	Macrophage	RARRES2	CMKLR1	0.00372003216916302	0	RARRES2_CMKLR1	RARRES2 - CMKLR1	CHEMERIN	Secreted Signaling	PMID: 24671882
T_cells	Macrophage	RARRES2	CMKLR1	0.000143176261893023	0	RARRES2_CMKLR1	RARRES2 - CMKLR1	CHEMERIN	Secreted Signaling	PMID: 24671882
Macrophage	Macrophage	LGALS9	CD44	0.00150944904180255	0	LGALS9_CD44	LGALS9 - CD44	GALECTIN	Secreted Signaling	PMID: 25065622
Macrophage	NK_cell	LGALS9	CD44	0.00132622277705685	0	LGALS9_CD44	LGALS9 - CD44	GALECTIN	Secreted Signaling	PMID: 25065622
Macrophage	T_cells	LGALS9	CD44	0.001714451240843	0	LGALS9_CD44	LGALS9 - CD44	GALECTIN	Secreted Signaling	PMID: 25065622
