# Supplementary material for: Unraveling the relationship between anoikis-related genes and cancer-associated fibroblasts in liver hepatocellular carcinoma
Source: Heliyon. 2024 Jul 29;10(15):e35306. doi: 10.1016/j.heliyon.2024.e35306 (PMC11334810; doi:10.1016/j.heliyon.2024.e35306)
Supplement: Multimedia component 5 [file mmc5.xls]

source	target	ligand	receptor	prob	pval	interaction_name	interaction_name_2	pathway_name	annotation	evidence
Hepatocytes	Macrophage	SPP1	CD44	0.000900271480527401	0	SPP1_CD44	SPP1 - CD44	SPP1	Secreted Signaling	PMID: 21907263
Macrophage	Macrophage	SPP1	CD44	0.00764322574230877	0	SPP1_CD44	SPP1 - CD44	SPP1	Secreted Signaling	PMID: 21907263
NK_cell	Macrophage	SPP1	CD44	0.000859934225902065	0	SPP1_CD44	SPP1 - CD44	SPP1	Secreted Signaling	PMID: 21907263
Hepatocytes	NK_cell	SPP1	CD44	0.000790932383093937	0	SPP1_CD44	SPP1 - CD44	SPP1	Secreted Signaling	PMID: 21907263
Macrophage	NK_cell	SPP1	CD44	0.00672045502544322	0	SPP1_CD44	SPP1 - CD44	SPP1	Secreted Signaling	PMID: 21907263
NK_cell	NK_cell	SPP1	CD44	0.000755490434009286	0	SPP1_CD44	SPP1 - CD44	SPP1	Secreted Signaling	PMID: 21907263
Hepatocytes	T_cells	SPP1	CD44	0.00102262442476534	0	SPP1_CD44	SPP1 - CD44	SPP1	Secreted Signaling	PMID: 21907263
Macrophage	T_cells	SPP1	CD44	0.00867403532525817	0	SPP1_CD44	SPP1 - CD44	SPP1	Secreted Signaling	PMID: 21907263
NK_cell	T_cells	SPP1	CD44	0.000976810425962264	0	SPP1_CD44	SPP1 - CD44	SPP1	Secreted Signaling	PMID: 21907263
Hepatocytes	Hepatocytes	SPP1	ITGAV_ITGB1	0.000936960191639833	0	SPP1_ITGAV_ITGB1	SPP1 - (ITGAV+ITGB1)	SPP1	Secreted Signaling	PMID: 21907263
Macrophage	Hepatocytes	SPP1	ITGAV_ITGB1	0.0079525223906783	0	SPP1_ITGAV_ITGB1	SPP1 - (ITGAV+ITGB1)	SPP1	Secreted Signaling	PMID: 21907263
Macrophage	Macrophage	SPP1	ITGAV_ITGB1	0.00286324323734027	0	SPP1_ITGAV_ITGB1	SPP1 - (ITGAV+ITGB1)	SPP1	Secreted Signaling	PMID: 21907263
Hepatocytes	Hepatocytes	SPP1	ITGAV_ITGB5	0.000285313639022387	0	SPP1_ITGAV_ITGB5	SPP1 - (ITGAV+ITGB5)	SPP1	Secreted Signaling	PMID: 21907263
Macrophage	Hepatocytes	SPP1	ITGAV_ITGB5	0.00243350650095686	0	SPP1_ITGAV_ITGB5	SPP1 - (ITGAV+ITGB5)	SPP1	Secreted Signaling	PMID: 21907263
Hepatocytes	Macrophage	SPP1	ITGA4_ITGB1	0.000983418511293783	0	SPP1_ITGA4_ITGB1	SPP1 - (ITGA4+ITGB1)	SPP1	Secreted Signaling	PMID: 21907263
Macrophage	Macrophage	SPP1	ITGA4_ITGB1	0.00834393574079231	0	SPP1_ITGA4_ITGB1	SPP1 - (ITGA4+ITGB1)	SPP1	Secreted Signaling	PMID: 21907263
NK_cell	Macrophage	SPP1	ITGA4_ITGB1	0.000939359302073393	0	SPP1_ITGA4_ITGB1	SPP1 - (ITGA4+ITGB1)	SPP1	Secreted Signaling	PMID: 21907263
Hepatocytes	NK_cell	SPP1	ITGA4_ITGB1	0.00119699323858126	0	SPP1_ITGA4_ITGB1	SPP1 - (ITGA4+ITGB1)	SPP1	Secreted Signaling	PMID: 21907263
Macrophage	NK_cell	SPP1	ITGA4_ITGB1	0.0101398121624456	0	SPP1_ITGA4_ITGB1	SPP1 - (ITGA4+ITGB1)	SPP1	Secreted Signaling	PMID: 21907263
NK_cell	NK_cell	SPP1	ITGA4_ITGB1	0.00114337638549019	0.01	SPP1_ITGA4_ITGB1	SPP1 - (ITGA4+ITGB1)	SPP1	Secreted Signaling	PMID: 21907263
Hepatocytes	T_cells	SPP1	ITGA4_ITGB1	0.00139439281990157	0	SPP1_ITGA4_ITGB1	SPP1 - (ITGA4+ITGB1)	SPP1	Secreted Signaling	PMID: 21907263
Macrophage	T_cells	SPP1	ITGA4_ITGB1	0.0117945822816764	0	SPP1_ITGA4_ITGB1	SPP1 - (ITGA4+ITGB1)	SPP1	Secreted Signaling	PMID: 21907263
NK_cell	T_cells	SPP1	ITGA4_ITGB1	0.00133194564941351	0	SPP1_ITGA4_ITGB1	SPP1 - (ITGA4+ITGB1)	SPP1	Secreted Signaling	PMID: 21907263
Macrophage	T_cells	SPP1	ITGA8_ITGB1	0.00197435898779327	0	SPP1_ITGA8_ITGB1	SPP1 - (ITGA8+ITGB1)	SPP1	Secreted Signaling	PMID: 21907263
Hepatocytes	Hepatocytes	SPP1	ITGA5_ITGB1	0.000526069768532274	0	SPP1_ITGA5_ITGB1	SPP1 - (ITGA5+ITGB1)	SPP1	Secreted Signaling	PMID: 21907263
Macrophage	Hepatocytes	SPP1	ITGA5_ITGB1	0.00447885045249247	0	SPP1_ITGA5_ITGB1	SPP1 - (ITGA5+ITGB1)	SPP1	Secreted Signaling	PMID: 21907263
NK_cell	Hepatocytes	SPP1	ITGA5_ITGB1	0.000502490434716024	0	SPP1_ITGA5_ITGB1	SPP1 - (ITGA5+ITGB1)	SPP1	Secreted Signaling	PMID: 21907263
Macrophage	NK_cell	SPP1	ITGA5_ITGB1	0.00331529719369605	0	SPP1_ITGA5_ITGB1	SPP1 - (ITGA5+ITGB1)	SPP1	Secreted Signaling	PMID: 21907263
